# Supplementary material for: Development of a LoRaWAN IoT Node with Ion-Selective Electrode Soil Nitrate Sensors for Precision Agriculture
Source: Sensors (Basel). 2022 Nov 23;22(23):9100. doi: 10.3390/s22239100 (PMC9739143; doi:10.3390/s22239100)
Supplement: Supplementary file 1 [file sensors-22-09100-s001.zip]

Archive with 1 entries (1 files):
- sensors-1927495-supplementary.xlsx
