# Supplementary material for: Development of a LoRaWAN IoT Node with Ion-Selective Electrode Soil Nitrate Sensors for Precision Agriculture
Source: Sensors (Basel). 2022 Nov 23;22(23):9100. doi: 10.3390/s22239100 (PMC9739143; doi:10.3390/s22239100)
Supplement: Supplementary file 1 [file sensors-22-09100-s001.zip › sensors-1927495-supplementary.xlsx]

## Sheet: Table S1
mol/L	mM/L	log	log	ppm	1	2	3	AVERAGE	SEM
1.1e-06	0.0011	-5.95861	5.95861	0.1
1.1e-05	0.011	-4.95861	4.95861	1	305.72	318.07	305.244	309.678	2.96867
0.00011	0.11	-3.95861	3.95861	10	268.354	268.812	279.307	272.158	2.52928
0.0011	1.1	-2.95861	2.95861	100	194.235	199.561	207.013	200.27	2.6204
0.011	11	-1.95861	1.95861	1000	128.281	130.149	136.211	131.547	1.69245
0.11	110	-0.958607	0.958607	10000	71.847	73.8215	78.9135	74.8607	1.4885

## Sheet: Table S2
	ISEs
Colorimetric nitrate reading mg/L	1	2	3	4	5	6	Average	SD	SEM	AE	predicted value	AE
200	134.007	205.002	193.069	166.349			174.607	31.524	15.762	174.607	187.759	25.3929
276	248.769	182.013	285.825	204.531	214.287	331.631	244.509	56.0942	22.9004	244.509	238.363	31.4906
220	106.504	225.735	263.891	263.891	120.556	323.978	217.426	86.519	35.3212	217.426	201.076	2.57431
245	289.547	199.506	170.247	198.107		191.546	209.791	46.0975	20.6154	209.791	217.722	35.2094
135	210.88	204.414	159.771	247.619	83	151.001	176.114	57.7763	23.5871	176.114	144.479	41.1141
161		198	142.15	76.7583	112.367	214.017	148.658	57.5225	25.7249	148.658	161.791	12.3417
162	217.013	190.312	161.762	138.512	197.831	78.4188	163.975	50.2514	20.515	163.975	162.457	1.975
108	186.425	39.925	125.617	154.9	162.767	122.225	131.976	51.0826	20.8544	131.976	126.501	23.9764
138	172.637	245.062	91.0813	58.775	58.775	91.0813	119.569	74.2695	30.3204	119.569	146.477	18.4313
						Offset	54.5902			RMSE	16.5681
						Slope	0.665844			nRMSE	0.0906464
						R2	0.817906			mean AE		21.3895

## Sheet: Table S3
Date	Sensor N				Soil moisture
2018-06-22 18:00:00	122.105	18.69		2018-06-16	18.68
2018-06-23 04:15:00	55.35	18.51		2018-06-16 00:30:00	18.63
2018-06-24 04:00:00	35.5582	18.31		2018-06-16 01:00:00	18.39
2018-06-25 04:00:00	42.2673	18.13		2018-06-16 01:30:00	18.63
2018-06-26 04:00:00	41.0932	17.95		2018-06-16 02:00:00	18.63
2018-06-27 04:00:00	61.9752	17.82		2018-06-16 02:30:00	18.57
2018-06-28 04:00:00	77.2384	17.72		2018-06-16 03:00:00	18.57
2018-06-29 04:00:00	62.3945	17.62		2018-06-16 03:30:00	18.63
2018-06-30 04:00:00	110.784	17.51		2018-06-16 04:00:00	18.63
2018-07-01 04:00:00	136.53	17.41		2018-06-16 04:30:00	18.68
2018-07-02 04:00:00	110.197	17.33		2018-06-16 05:00:00	18.63
2018-07-03 04:00:00	131.498	17.26		2018-06-16 05:30:00	18.63
2018-07-04 04:00:00	127.892	17.16		2018-06-16 06:00:00	18.63
2018-07-05 04:00:00	118.751	17.1		2018-06-16 06:30:00	18.63
2018-07-06 04:00:00	127.557	17.05		2018-06-16 07:00:00	18.63
2018-07-07 04:00:00	156.238	17.1		2018-06-16 07:30:00	18.63
2018-07-08 04:00:00	196.576	17.1		2018-06-16 08:00:00	18.45
2018-07-09 04:00:00	213.014	17.13		2018-06-16 08:30:00	18.68
2018-07-10 04:00:00	187.855	17.28		2018-06-16 09:00:00	18.45
2018-07-11 04:00:00	258.552	17.54		2018-06-16 09:30:00	18.63
2018-07-12 04:00:00	267.19	17.98		2018-06-16 10:00:00	18.57
2018-07-13 04:00:00	284.969	18.46		2018-06-16 10:30:00	18.57
2018-07-14 04:00:00	229.87	18.85		2018-06-16 11:00:00	18.45
2018-07-15 04:00:00	288.407	19.21		2018-06-16 11:30:00	18.68
2018-07-16 04:00:00	295.703	19.65		2018-06-16 12:00:00	18.63
2018-07-17 04:00:00	226.683	19.8		2018-06-16 12:30:00	18.63
2018-07-18 04:00:00	231.548	19.93		2018-06-16 13:00:00	18.63
2018-07-19 04:00:00	231.044	19.85		2018-06-16 13:30:00	18.63
2018-07-20 04:00:00	248.32	19.75		2018-06-16 14:00:00	18.45
2018-07-21 04:00:00	219.89	19.78		2018-06-16 14:30:00	18.68
2018-07-22 04:00:00	237.837	19.93		2018-06-16 15:00:00	18.74
2018-07-23 04:00:00	281.698	20.04		2018-06-16 15:30:00	18.68
2018-07-24 04:00:00	289.833	20.16		2018-06-16 16:00:00	18.63
2018-07-25 04:00:00	219.471	20.34		2018-06-16 16:30:00	18.68
2018-07-26 04:00:00	245.553	20.42		2018-06-16 17:00:00	18.63
2018-07-27 04:00:00	278.008	20.37		2018-06-16 17:30:00	18.68
2018-07-28 04:00:00	315.663	20.32		2018-06-16 18:00:00	18.68
2018-07-29 04:00:00	247.733	20.24		2018-06-16 18:30:00	18.63
2018-07-30 04:00:00	159.005	20.09		2018-06-16 19:00:00	18.68
2018-07-31 04:00:00	258.552	19.85		2018-06-16 19:30:00	18.45
2018-08-01 04:00:00	274.318	19.67		2018-06-16 20:00:00	18.63
2018-08-02 04:00:00	292.432	19.41		2018-06-16 20:30:00	18.63
2018-08-03 04:00:00	300.148	19.23		2018-06-16 21:00:00	18.68
2018-08-04 04:00:00	300.064	18.95		2018-06-16 21:30:00	18.68
2018-08-05 04:00:00	287.317	18.72		2018-06-16 22:00:00	18.63
2018-08-06 04:00:00	302.496	18.49		2018-06-16 22:30:00	18.45
2018-08-07 04:00:00	301.657	18.26		2018-06-16 23:00:00	18.68
2018-08-08 04:00:00	297.297	18.08		2018-06-16 23:30:00	18.68
2018-08-09 04:00:00	306.27	17.92		2018-06-17	18.45
2018-08-10 04:00:00	313.902	17.77		2018-06-17 00:30:00	18.68
2018-08-11 04:00:00	310.715	17.62		2018-06-17 01:00:00	18.68
2018-08-12 04:00:00	260.48	17.44		2018-06-17 01:30:00	18.68
2018-08-13 04:00:00	265.764	17.36		2018-06-17 02:00:00	18.68
2018-08-14 04:00:00	274.737	17.21		2018-06-17 02:30:00	18.74
2018-08-15 04:00:00	292.6	17.1		2018-06-17 03:00:00	18.68
2018-08-16 04:00:00	244.379	16.98		2018-06-17 03:30:00	18.68
2018-08-17 04:00:00	277.421	16.87		2018-06-17 04:00:00	18.68
2018-08-18 04:00:00	284.046	16.75		2018-06-17 04:30:00	18.74
2018-08-19 04:00:00	317.005	16.64		2018-06-17 05:00:00	18.45
2018-08-20 04:00:00	307.36	16.54		2018-06-17 05:30:00	18.68
2018-08-21 04:00:00	295.2	16.51		2018-06-17 06:00:00	18.68
2018-08-22 04:00:00	297.38	16.46		2018-06-17 06:30:00	18.45
2018-08-23 04:00:00	258.048	16.51		2018-06-17 07:00:00	18.68
2018-08-24 04:00:00	161.102	16.59		2018-06-17 07:30:00	18.68
2018-08-25 04:00:00	167.895	16.75		2018-06-17 08:00:00	18.68
2018-08-26 04:00:00	246.895	16.98		2018-06-17 08:30:00	18.68
2018-08-27 04:00:00	248.236	17.33		2018-06-17 09:00:00	18.68
2018-08-28 04:00:00	255.113	17.67		2018-06-17 09:30:00	18.68
2018-08-29 04:00:00	263.751	18.03		2018-06-17 10:00:00	18.63
2018-08-30 04:00:00	260.984	18.39		2018-06-17 10:30:00	18.63
2018-08-31 04:00:00	261.906	18.9		2018-06-17 11:00:00	18.68
2018-09-01 04:00:00	207.562	19.62		2018-06-17 11:30:00	18.74
2018-09-02 04:00:00	207.227	20.37		2018-06-17 12:00:00	18.68
2018-09-03 04:00:00	238.508	21.14		2018-06-17 12:30:00	18.68
2018-09-04 04:00:00	237.753	21.87		2018-06-17 13:00:00	18.8
2018-09-05 04:00:00	182.236	22.54		2018-06-17 13:30:00	18.74
2018-09-06 04:00:00	185.59	23.11		2018-06-17 14:00:00	18.57
2018-09-07 04:00:00	151.877	23.5		2018-06-17 14:30:00	18.8
2018-09-08 04:00:00	159.844	23.89		2018-06-17 15:00:00	18.8
2018-09-09 04:00:00	153.387	24.23		2018-06-17 15:30:00	18.63
2018-09-10 04:00:00	165.966	24.33		2018-06-17 16:00:00	18.86
2018-09-11 04:00:00	151.709	24.36		2018-06-17 16:30:00	18.8
2018-09-12 04:00:00	164.876	24.3		2018-06-17 17:00:00	18.57
2018-09-13 04:00:00	176.03	24.25		2018-06-17 17:30:00	18.86
2018-09-14 04:00:00	184.835	24.18		2018-06-17 18:00:00	18.8
2018-09-15 04:00:00	186.429	23.97		2018-06-17 18:30:00	18.8
2018-09-16 04:00:00	192.802	23.79		2018-06-17 19:00:00	18.68
2018-09-17 04:00:00	173.178	23.5		2018-06-17 19:30:00	18.68
2018-09-18 04:00:00	183.494	23.22		2018-06-17 20:00:00	18.74
2018-09-19 04:00:00	198.086	22.8		2018-06-17 20:30:00	18.45
2018-09-20 04:00:00	200.853	22.44		2018-06-17 21:00:00	18.68
2018-09-21 04:00:00	191.796	22.07		2018-06-17 21:30:00	18.45
		21.74		2018-06-17 22:00:00	18.68
		21.43		2018-06-17 22:30:00	18.68
		21.14		2018-06-17 23:00:00	18.63
		20.91		2018-06-17 23:30:00	18.63
		20.65		2018-06-18	18.39
		20.47		2018-06-18 00:30:00	18.57
		20.27		2018-06-18 01:00:00	18.57
		20.09		2018-06-18 01:30:00	18.39
		19.93		2018-06-18 02:00:00	18.63
		19.72		2018-06-18 02:30:00	18.39
		19.54		2018-06-18 03:00:00	18.39
		19.39		2018-06-18 03:30:00	18.57
		19.23		2018-06-18 04:00:00	18.63
		19.03		2018-06-18 04:30:00	18.63
		18.87		2018-06-18 05:00:00	18.63
		18.74		2018-06-18 05:30:00	18.63
		18.62		2018-06-18 06:00:00	18.57
		18.54		2018-06-18 06:30:00	18.39
		18.51		2018-06-18 07:00:00	18.5
		18.46		2018-06-18 07:30:00	18.57
		18.54		2018-06-18 08:00:00	18.57
		18.56		2018-06-18 08:30:00	18.5
		18.67		2018-06-18 09:00:00	18.63
		18.8		2018-06-18 09:30:00	18.63
		18.97		2018-06-18 10:00:00	18.57
		19.23		2018-06-18 10:30:00	18.39
		19.75		2018-06-18 11:00:00	18.39
		20.39		2018-06-18 11:30:00	18.39
		21.14		2018-06-18 12:00:00	18.57
		21.79		2018-06-18 12:30:00	18.63
		22.41		2018-06-18 13:00:00	18.63
		23.01		2018-06-18 13:30:00	18.68
		23.55		2018-06-18 14:00:00	18.68
		24.07		2018-06-18 14:30:00	18.74
		24.49		2018-06-18 15:00:00	18.68
		24.67		2018-06-18 15:30:00	18.68
		24.75		2018-06-18 16:00:00	18.68
		24.72		2018-06-18 16:30:00	18.68
		24.51		2018-06-18 17:00:00	18.63
		24.28		2018-06-18 17:30:00	18.68
		24.05		2018-06-18 18:00:00	18.27
		23.71		2018-06-18 18:30:00	18.5
		23.4		2018-06-18 19:00:00	18.57
		23.06		2018-06-18 19:30:00	18.5
		22.72		2018-06-18 20:00:00	18.5
		22.36		2018-06-18 20:30:00	18.5
		22.02		2018-06-18 21:00:00	18.27
		21.69		2018-06-18 21:30:00	18.27
		21.35		2018-06-18 22:00:00	18.5
		21.06		2018-06-18 22:30:00	18.45
		20.83		2018-06-18 23:00:00	18.5
		20.6		2018-06-18 23:30:00	18.5
		20.37		2018-06-19	18.45
		20.19		2018-06-19 00:30:00	18.57
		19.98		2018-06-19 01:00:00	18.5
		19.78		2018-06-19 01:30:00	18.21
		19.59		2018-06-19 02:00:00	18.45
		19.41		2018-06-19 02:30:00	18.45
		19.23		2018-06-19 03:00:00	18.33
		19.03		2018-06-19 03:30:00	18.45
		18.87		2018-06-19 04:00:00	18.57
		18.67		2018-06-19 04:30:00	18.57
		18.54		2018-06-19 05:00:00	18.45
		18.39		2018-06-19 05:30:00	18.27
		18.33		2018-06-19 06:00:00	18.45
		18.31		2018-06-19 06:30:00	18.45
		18.31		2018-06-19 07:00:00	18.45
		18.39		2018-06-19 07:30:00	18.27
		18.54		2018-06-19 08:00:00	18.45
		18.67		2018-06-19 08:30:00	18.45
		18.87		2018-06-19 09:00:00	18.21
		19.13		2018-06-19 09:30:00	18.33
		19.28		2018-06-19 10:00:00	18.45
		19.46		2018-06-19 10:30:00	18.45
		19.8		2018-06-19 11:00:00	18.45
		20.01		2018-06-19 11:30:00	18.5
		20.11		2018-06-19 12:00:00	18.45
		20.19		2018-06-19 12:30:00	18.5
		20.19		2018-06-19 13:00:00	18.5
		20.34		2018-06-19 13:30:00	18.5
		20.83		2018-06-19 14:00:00	18.45
		21.48		2018-06-19 14:30:00	18.57
		22.07		2018-06-19 15:00:00	18.27
		22.52		2018-06-19 15:30:00	18.5
		22.88		2018-06-19 16:00:00	18.21
		23.06		2018-06-19 16:30:00	18.5
		23.14		2018-06-19 17:00:00	18.57
		23.11		2018-06-19 17:30:00	18.5
		22.98		2018-06-19 18:00:00	18.5
		22.83		2018-06-19 18:30:00	18.5
		22.62		2018-06-19 19:00:00	18.5
		22.46		2018-06-19 19:30:00	18.5
		22.23		2018-06-19 20:00:00	18.5
		22		2018-06-19 20:30:00	18.5
		21.71		2018-06-19 21:00:00	18.5
		21.5		2018-06-19 21:30:00	18.45
		21.24		2018-06-19 22:00:00	18.16
		21.01		2018-06-19 22:30:00	18.45
		20.8		2018-06-19 23:00:00	18.45
		20.62		2018-06-19 23:30:00	18.39
		20.42		2018-06-20	18.45
		20.29		2018-06-20 00:30:00	18.45
		20.16		2018-06-20 01:00:00	18.45
		20.06		2018-06-20 01:30:00	18.45
		19.98		2018-06-20 02:00:00	18.39
		19.85		2018-06-20 02:30:00	18.45
		19.72		2018-06-20 03:00:00	18.39
		19.62		2018-06-20 03:30:00	18.39
		19.52		2018-06-20 04:00:00	18.45
		19.41		2018-06-20 04:30:00	18.45
		19.33		2018-06-20 05:00:00	18.45
		19.31		2018-06-20 05:30:00	18.45
		19.21		2018-06-20 06:00:00	18.45
		19.1		2018-06-20 06:30:00	18.45
		19.05		2018-06-20 07:00:00	18.45
		19.03		2018-06-20 07:30:00	18.45
		19.03		2018-06-20 08:00:00	18.45
		19.03		2018-06-20 08:30:00	18.45
		19		2018-06-20 09:00:00	18.5
		19		2018-06-20 09:30:00	18.45
		19.05		2018-06-20 10:00:00	18.45
		19.08		2018-06-20 10:30:00	18.45
		19.08		2018-06-20 11:00:00	18.45
		19		2018-06-20 11:30:00	18.45
		18.92		2018-06-20 12:00:00	18.45
		18.85		2018-06-20 12:30:00	18.45
		18.82		2018-06-20 13:00:00	18.45
		18.74		2018-06-20 13:30:00	18.5
		18.72		2018-06-20 14:00:00	18.21
		18.92		2018-06-20 14:30:00	18.45
		19.49		2018-06-20 15:00:00	18.45
		20.06		2018-06-20 15:30:00	18.5
		20.37		2018-06-20 16:00:00	18.5
		20.57		2018-06-20 16:30:00	18.21
		20.57		2018-06-20 17:00:00	18.45
		20.5		2018-06-20 17:30:00	18.5
		20.39		2018-06-20 18:00:00	18.5
		20.29		2018-06-20 18:30:00	18.5
		20.11		2018-06-20 19:00:00	18.33
		19.98		2018-06-20 19:30:00	18.33
		19.83		2018-06-20 20:00:00	18.5
		19.65		2018-06-20 20:30:00	18.5
		19.41		2018-06-20 21:00:00	18.5
		19.18		2018-06-20 21:30:00	18.57
		18.85		2018-06-20 22:00:00	18.57
		18.54		2018-06-20 22:30:00	18.5
		18.21		2018-06-20 23:00:00	18.5
		17.95		2018-06-20 23:30:00	18.57
		17.72		2018-06-21	18.57
		17.49		2018-06-21 00:30:00	18.33
		17.28		2018-06-21 01:00:00	18.39
		17.13		2018-06-21 01:30:00	18.57
		16.95		2018-06-21 02:00:00	18.57
		16.77		2018-06-21 02:30:00	18.63
		16.62		2018-06-21 03:00:00	18.39
		16.39		2018-06-21 03:30:00	18.63
		16.21		2018-06-21 04:00:00	18.45
		16.05		2018-06-21 04:30:00	18.45
		15.93		2018-06-21 05:00:00	18.57
		15.8		2018-06-21 05:30:00	18.63
		15.67		2018-06-21 06:00:00	18.68
		15.67		2018-06-21 06:30:00	18.45
		15.59		2018-06-21 07:00:00	18.39
		15.62		2018-06-21 07:30:00	18.57
		15.67		2018-06-21 08:00:00	18.63
		15.75		2018-06-21 08:30:00	18.57
		15.93		2018-06-21 09:00:00	18.63
		16.1		2018-06-21 09:30:00	18.63
		16.31		2018-06-21 10:00:00	18.57
		16.64		2018-06-21 10:30:00	18.57
		17.08		2018-06-21 11:00:00	18.57
		17.54		2018-06-21 11:30:00	18.57
		18.18		2018-06-21 12:00:00	18.39
		18.87		2018-06-21 12:30:00	18.21
		19.57		2018-06-21 13:00:00	18.45
		20.19		2018-06-21 13:30:00	18.5
		20.75		2018-06-21 14:00:00	18.45
		21.3		2018-06-21 14:30:00	18.45
		21.76		2018-06-21 15:00:00	18.27
		22.02		2018-06-21 15:30:00	18.57
		22.1		2018-06-21 16:00:00	18.27
		22.05		2018-06-21 16:30:00	18.5
		21.89		2018-06-21 17:00:00	18.45
		21.69		2018-06-21 17:30:00	18.5
		21.53		2018-06-21 18:00:00	18.45
		21.35		2018-06-21 18:30:00	18.45
		21.24		2018-06-21 19:00:00	18.16
		20.98		2018-06-21 19:30:00	18.39
		20.68		2018-06-21 20:00:00	18.39
		20.32		2018-06-21 20:30:00	18.21
		19.96		2018-06-21 21:00:00	18.45
		19.57		2018-06-21 21:30:00	18.21
		19.23		2018-06-21 22:00:00	18.45
		18.87		2018-06-21 22:30:00	18.45
		18.54		2018-06-21 23:00:00	18.45
		18.26		2018-06-21 23:30:00	18.39
		17.92		2018-06-22	18.39
		17.67		2018-06-22 00:30:00	18.39
		17.41		2018-06-22 01:00:00	18.39
		17.18		2018-06-22 01:30:00	18.16
		17.03		2018-06-22 02:00:00	18.45
		16.9		2018-06-22 02:30:00	18.45
		16.77		2018-06-22 03:00:00	18.45
		16.69		2018-06-22 03:30:00	18.45
		16.54		2018-06-22 04:00:00	18.39
		16.51		2018-06-22 04:30:00	18.45
		16.44		2018-06-22 05:00:00	18.39
		16.34		2018-06-22 05:30:00	18.39
		16.28		2018-06-22 06:00:00	18.39
		16.18		2018-06-22 06:30:00	18.39
		16.21		2018-06-22 07:00:00	18.45
		16.21		2018-06-22 07:30:00	18.16
		16.34		2018-06-22 08:00:00	18.39
		16.54		2018-06-22 08:30:00	18.39
		16.8		2018-06-22 09:00:00	18.33
		17.16		2018-06-22 09:30:00	18.33
		17.64		2018-06-22 10:00:00	18.39
		18.08		2018-06-22 10:30:00	18.33
		18.59		2018-06-22 11:00:00	18.33
		19.26		2018-06-22 11:30:00	18.39
		20.04		2018-06-22 12:00:00	18.39
		20.83		2018-06-22 12:30:00	18.1
		21.63		2018-06-22 13:00:00	18.16
		22.36		2018-06-22 13:30:00	18.45
		23.01		2018-06-22 14:00:00	18.45
		23.58		2018-06-22 14:30:00	18.45
		23.99		2018-06-22 15:00:00	18.45
		24.18		2018-06-22 15:30:00	18.5
		24.25		2018-06-22 16:00:00	18.27
		24.18		2018-06-22 16:30:00	18.5
		24.05		2018-06-22 17:00:00	18.16
		23.76		2018-06-22 17:30:00	18.39
		23.45		2018-06-22 18:00:00	18.39
		23.14		2018-06-22 18:30:00	18.16
		22.8		2018-06-22 19:00:00	18.45
		22.46		2018-06-22 19:30:00	18.27
		22.1		2018-06-22 20:00:00	18.39
		21.76		2018-06-22 20:30:00	18.27
		21.4		2018-06-22 21:00:00	18.39
		21.01		2018-06-22 21:30:00	18.33
		20.65		2018-06-22 22:00:00	18.21
		20.27		2018-06-22 22:30:00	18.33
		19.91		2018-06-22 23:00:00	18.21
		19.59		2018-06-22 23:30:00	18.03
		19.26		2018-06-23	18.03
		19		2018-06-23 00:30:00	18.21
		18.69		2018-06-23 01:00:00	17.98
		18.44		2018-06-23 01:30:00	18.03
		18.21		2018-06-23 02:00:00	18.16
		17.95		2018-06-23 02:30:00	18.27
		17.74		2018-06-23 03:00:00	18.27
		17.54		2018-06-23 03:30:00	18.27
		17.33		2018-06-23 04:00:00	18.27
		17.13		2018-06-23 04:30:00	18.16
		16.92		2018-06-23 05:00:00	17.98
		16.8		2018-06-23 05:30:00	18.16
		16.69		2018-06-23 06:00:00	18.16
		16.62		2018-06-23 06:30:00	18.27
		16.69		2018-06-23 07:00:00	18.27
		16.87		2018-06-23 07:30:00	18.16
		17.13		2018-06-23 08:00:00	18.16
		17.41		2018-06-23 08:30:00	18.16
		17.8		2018-06-23 09:00:00	18.16
		18.23		2018-06-23 09:30:00	18.16
		18.74		2018-06-23 10:00:00	18.16
		19.33		2018-06-23 10:30:00	18.16
		19.93		2018-06-23 11:00:00	18.21
		20.45		2018-06-23 11:30:00	18.21
		21.04		2018-06-23 12:00:00	18.16
		21.61		2018-06-23 12:30:00	18.03
		22.1		2018-06-23 13:00:00	18.27
		22.59		2018-06-23 13:30:00	18.03
		22.88		2018-06-23 14:00:00	18.21
		23.14		2018-06-23 14:30:00	18.21
		23.45		2018-06-23 15:00:00	18.27
		23.71		2018-06-23 15:30:00	18.03
		23.81		2018-06-23 16:00:00	18.21
		23.89		2018-06-23 16:30:00	18.16
		23.86		2018-06-23 17:00:00	18.21
		23.68		2018-06-23 17:30:00	18.16
		23.45		2018-06-23 18:00:00	17.98
		23.24		2018-06-23 18:30:00	17.98
		23.01		2018-06-23 19:00:00	18.16
		22.77		2018-06-23 19:30:00	18.16
		22.49		2018-06-23 20:00:00	17.98
		22.15		2018-06-23 20:30:00	18.21
		21.84		2018-06-23 21:00:00	17.98
		21.48		2018-06-23 21:30:00	18.1
		21.14		2018-06-23 22:00:00	18.1
		20.8		2018-06-23 22:30:00	18.1
		20.47		2018-06-23 23:00:00	18.1
		20.16		2018-06-23 23:30:00	18.1
		19.85		2018-06-24	18.03
		19.54		2018-06-24 00:30:00	17.92
		19.26		2018-06-24 01:00:00	18.1
		18.97		2018-06-24 01:30:00	18.1
		18.72		2018-06-24 02:00:00	18.1
		18.46		2018-06-24 02:30:00	17.86
		18.23		2018-06-24 03:00:00	18.03
		18.03		2018-06-24 03:30:00	18.03
		17.77		2018-06-24 04:00:00	17.86
		17.57		2018-06-24 04:30:00	18.1
		17.36		2018-06-24 05:00:00	17.86
		17.23		2018-06-24 05:30:00	18.03
		17.1		2018-06-24 06:00:00	18.03
		17		2018-06-24 06:30:00	18.03
		16.95		2018-06-24 07:00:00	17.86
		17.03		2018-06-24 07:30:00	18.03
		17.13		2018-06-24 08:00:00	18.03
		17.33		2018-06-24 08:30:00	18.03
		17.77		2018-06-24 09:00:00	18.03
		18.39		2018-06-24 09:30:00	18.03
		19.1		2018-06-24 10:00:00	18.1
		19.96		2018-06-24 10:30:00	18.1
		20.8		2018-06-24 11:00:00	18.03
		21.66		2018-06-24 11:30:00	18.1
		22.46		2018-06-24 12:00:00	18.1
		23.29		2018-06-24 12:30:00	18.03
		24.02		2018-06-24 13:00:00	18.1
		24.69		2018-06-24 13:30:00	17.98
		25.35		2018-06-24 14:00:00	17.92
		25.85		2018-06-24 14:30:00	18.1
		26.29		2018-06-24 15:00:00	18.1
		26.5		2018-06-24 15:30:00	18.1
		26.55		2018-06-24 16:00:00	18.1
		26.5		2018-06-24 16:30:00	17.92
		26.32		2018-06-24 17:00:00	18.03
		26.03		2018-06-24 17:30:00	18.1
		25.69		2018-06-24 18:00:00	18.1
		25.35		2018-06-24 18:30:00	18.03
		24.95		2018-06-24 19:00:00	17.98
		24.56		2018-06-24 19:30:00	18.03
		24.18		2018-06-24 20:00:00	17.98
		23.73		2018-06-24 20:30:00	18.03
		23.35		2018-06-24 21:00:00	17.98
		22.96		2018-06-24 21:30:00	17.92
		22.52		2018-06-24 22:00:00	17.98
		22.13		2018-06-24 22:30:00	17.8
		21.79		2018-06-24 23:00:00	17.98
		21.4		2018-06-24 23:30:00	17.69
		21.06		2018-06-25	17.98
		20.75		2018-06-25 00:30:00	17.86
		20.47		2018-06-25 01:00:00	17.92
		20.19		2018-06-25 01:30:00	17.92
		19.93		2018-06-25 02:00:00	17.92
		19.67		2018-06-25 02:30:00	17.92
		19.41		2018-06-25 03:00:00	17.92
		19.15		2018-06-25 03:30:00	17.92
		18.92		2018-06-25 04:00:00	17.92
		18.69		2018-06-25 04:30:00	17.86
		18.51		2018-06-25 05:00:00	17.69
		18.33		2018-06-25 05:30:00	17.86
		18.21		2018-06-25 06:00:00	17.86
		18.15		2018-06-25 06:30:00	17.92
		18.1		2018-06-25 07:00:00	17.92
		18.23		2018-06-25 07:30:00	17.86
		18.36		2018-06-25 08:00:00	17.69
		18.56		2018-06-25 08:30:00	17.86
		18.82		2018-06-25 09:00:00	17.86
		19.23		2018-06-25 09:30:00	17.86
		19.88		2018-06-25 10:00:00	17.86
		20.65		2018-06-25 10:30:00	17.69
		21.53		2018-06-25 11:00:00	17.92
		22.36		2018-06-25 11:30:00	17.92
		23.27		2018-06-25 12:00:00	17.92
		24.07		2018-06-25 12:30:00	17.74
		24.85		2018-06-25 13:00:00	17.98
		25.56		2018-06-25 13:30:00	17.98
		26.13		2018-06-25 14:00:00	17.98
		26.69		2018-06-25 14:30:00	17.92
		26.95		2018-06-25 15:00:00	17.98
		27.08		2018-06-25 15:30:00	17.98
		27.06		2018-06-25 16:00:00	17.98
		26.9		2018-06-25 16:30:00	17.74
		26.66		2018-06-25 17:00:00	17.86
		26.37		2018-06-25 17:30:00	17.86
		26.08		2018-06-25 18:00:00	17.69
		25.71		2018-06-25 18:30:00	17.86
		25.35		2018-06-25 19:00:00	17.86
		24.98		2018-06-25 19:30:00	17.69
		24.62		2018-06-25 20:00:00	17.8
		24.28		2018-06-25 20:30:00	17.74
		23.86		2018-06-25 21:00:00	17.56
		23.53		2018-06-25 21:30:00	17.8
		23.14		2018-06-25 22:00:00	17.74
		22.77		2018-06-25 22:30:00	17.56
		22.41		2018-06-25 23:00:00	17.74
		22.05		2018-06-25 23:30:00	17.8
		21.69		2018-06-26	17.74
		21.43		2018-06-26 00:30:00	17.69
		21.11		2018-06-26 01:00:00	17.56
		20.83		2018-06-26 01:30:00	17.56
		20.6		2018-06-26 02:00:00	17.74
		20.32		2018-06-26 02:30:00	17.69
		20.14		2018-06-26 03:00:00	17.74
		19.93		2018-06-26 03:30:00	17.74
		19.72		2018-06-26 04:00:00	17.74
		19.57		2018-06-26 04:30:00	17.69
		19.36		2018-06-26 05:00:00	17.69
		19.26		2018-06-26 05:30:00	17.69
		19.13		2018-06-26 06:00:00	17.74
		19.05		2018-06-26 06:30:00	17.74
		19.08		2018-06-26 07:00:00	17.56
		19.18		2018-06-26 07:30:00	17.56
		19.39		2018-06-26 08:00:00	17.74
		19.62		2018-06-26 08:30:00	17.56
		19.88		2018-06-26 09:00:00	17.74
		20.27		2018-06-26 09:30:00	17.69
		20.65		2018-06-26 10:00:00	17.63
		21.27		2018-06-26 10:30:00	17.69
		22.02		2018-06-26 11:00:00	17.74
		22.9		2018-06-26 11:30:00	17.74
		23.84		2018-06-26 12:00:00	17.56
		24.72		2018-06-26 12:30:00	17.74
		25.5		2018-06-26 13:00:00	17.74
		26.29		2018-06-26 13:30:00	17.74
		26.98		2018-06-26 14:00:00	17.56
		27.51		2018-06-26 14:30:00	17.74
		27.91		2018-06-26 15:00:00	17.8
		28.09		2018-06-26 15:30:00	17.8
		28.01		2018-06-26 16:00:00	17.74
		27.8		2018-06-26 16:30:00	17.74
		27.56		2018-06-26 17:00:00	17.74
		27.3		2018-06-26 17:30:00	17.69
		26.98		2018-06-26 18:00:00	17.63
		26.69		2018-06-26 18:30:00	17.69
		26.4		2018-06-26 19:00:00	17.63
		26.06		2018-06-26 19:30:00	17.63
		25.79		2018-06-26 20:00:00	17.63
		25.53		2018-06-26 20:30:00	17.56
		25.27		2018-06-26 21:00:00	17.63
		24.98		2018-06-26 21:30:00	17.45
		24.64		2018-06-26 22:00:00	17.63
		24.33		2018-06-26 22:30:00	17.56
		23.99		2018-06-26 23:00:00	17.51
		23.68		2018-06-26 23:30:00	17.39
		23.37		2018-06-27	17.56
		23.06		2018-06-27 00:30:00	17.51
		22.77		2018-06-27 01:00:00	17.56
		22.49		2018-06-27 01:30:00	17.56
		22.23		2018-06-27 02:00:00	17.56
		22		2018-06-27 02:30:00	17.51
		21.71		2018-06-27 03:00:00	17.56
		21.56		2018-06-27 03:30:00	17.51
		21.35		2018-06-27 04:00:00	17.51
		21.14		2018-06-27 04:30:00	17.51
		20.96		2018-06-27 05:00:00	17.51
		20.86		2018-06-27 05:30:00	17.33
		20.83		2018-06-27 06:00:00	17.51
		20.8		2018-06-27 06:30:00	17.51
		20.83		2018-06-27 07:00:00	17.51
		20.88		2018-06-27 07:30:00	17.51
		21.04		2018-06-27 08:00:00	17.45
		21.24		2018-06-27 08:30:00	17.45
		21.53		2018-06-27 09:00:00	17.45
		21.84		2018-06-27 09:30:00	17.33
		22.26		2018-06-27 10:00:00	17.45
		22.67		2018-06-27 10:30:00	17.45
		23.29		2018-06-27 11:00:00	17.51
		24.07		2018-06-27 11:30:00	17.51
		24.85		2018-06-27 12:00:00	17.56
		25.69		2018-06-27 12:30:00	17.56
		26.48		2018-06-27 13:00:00	17.56
		27.22		2018-06-27 13:30:00	17.51
		27.88		2018-06-27 14:00:00	17.56
		28.36		2018-06-27 14:30:00	17.56
		28.76		2018-06-27 15:00:00	17.56
		28.9		2018-06-27 15:30:00	17.56
		28.9		2018-06-27 16:00:00	17.56
		28.65		2018-06-27 16:30:00	17.51
		28.36		2018-06-27 17:00:00	17.51
		28.01		2018-06-27 17:30:00	17.51
		27.61		2018-06-27 18:00:00	17.51
		27.3		2018-06-27 18:30:00	17.45
		26.92		2018-06-27 19:00:00	17.39
		26.63		2018-06-27 19:30:00	17.39
		26.32		2018-06-27 20:00:00	17.39
		25.95		2018-06-27 20:30:00	17.39
		25.66		2018-06-27 21:00:00	17.39
		25.35		2018-06-27 21:30:00	17.22
		25.01		2018-06-27 22:00:00	17.39
		24.75		2018-06-27 22:30:00	17.22
		24.49		2018-06-27 23:00:00	17.39
		24.23		2018-06-27 23:30:00	17.27
		23.92		2018-06-28	17.33
		23.66		2018-06-28 00:30:00	17.33
		23.4		2018-06-28 01:00:00	17.33
		23.14		2018-06-28 01:30:00	17.33
		22.85		2018-06-28 02:00:00	17.33
		22.57		2018-06-28 02:30:00	17.33
		22.31		2018-06-28 03:00:00	17.39
		22.05		2018-06-28 03:30:00	17.39
		21.76		2018-06-28 04:00:00	17.33
		21.53		2018-06-28 04:30:00	17.33
		21.3		2018-06-28 05:00:00	17.27
		21.11		2018-06-28 05:30:00	17.33
		20.91		2018-06-28 06:00:00	17.27
		20.78		2018-06-28 06:30:00	17.33
		20.75		2018-06-28 07:00:00	17.27
		20.86		2018-06-28 07:30:00	17.27
		20.98		2018-06-28 08:00:00	17.27
		21.22		2018-06-28 08:30:00	17.27
		21.48		2018-06-28 09:00:00	17.22
		21.74		2018-06-28 09:30:00	17.27
		22.05		2018-06-28 10:00:00	17.27
		22.41		2018-06-28 10:30:00	17.27
		22.88		2018-06-28 11:00:00	17.22
		23.55		2018-06-28 11:30:00	17.04
		24.36		2018-06-28 12:00:00	17.22
		25.11		2018-06-28 12:30:00	17.27
		25.82		2018-06-28 13:00:00	17.33
		26.53		2018-06-28 13:30:00	17.27
		27.19		2018-06-28 14:00:00	17.27
		27.69		2018-06-28 14:30:00	17.33
		27.99		2018-06-28 15:00:00	17.39
		28.07		2018-06-28 15:30:00	17.33
		28.01		2018-06-28 16:00:00	17.33
		27.77		2018-06-28 16:30:00	17.27
		27.56		2018-06-28 17:00:00	17.33
		27.27		2018-06-28 17:30:00	17.22
		27		2018-06-28 18:00:00	17.22
		26.69		2018-06-28 18:30:00	17.22
		26.34		2018-06-28 19:00:00	17.22
		26		2018-06-28 19:30:00	17.22
		25.66		2018-06-28 20:00:00	17.04
		25.35		2018-06-28 20:30:00	17.22
		25.01		2018-06-28 21:00:00	17.22
		24.67		2018-06-28 21:30:00	17.22
		24.3		2018-06-28 22:00:00	17.16
		23.97		2018-06-28 22:30:00	17.16
		23.63		2018-06-28 23:00:00	17.16
		23.35		2018-06-28 23:30:00	17.16
		23.09		2018-06-29	17.09
		22.8		2018-06-29 00:30:00	17.16
		22.57		2018-06-29 01:00:00	17.16
		22.28		2018-06-29 01:30:00	16.98
		22.05		2018-06-29 02:00:00	17.22
		21.81		2018-06-29 02:30:00	17.22
		21.66		2018-06-29 03:00:00	17.09
		21.43		2018-06-29 03:30:00	17.09
		21.22		2018-06-29 04:00:00	17.09
		21.04		2018-06-29 04:30:00	17.09
		20.86		2018-06-29 05:00:00	17.09
		20.73		2018-06-29 05:30:00	17.16
		20.6		2018-06-29 06:00:00	17.22
		20.55		2018-06-29 06:30:00	17.09
		20.5		2018-06-29 07:00:00	17.09
		20.55		2018-06-29 07:30:00	17.09
		20.7		2018-06-29 08:00:00	17.16
		20.93		2018-06-29 08:30:00	17.04
		21.14		2018-06-29 09:00:00	17.04
		21.35		2018-06-29 09:30:00	17.09
		21.56		2018-06-29 10:00:00	17.04
		21.87		2018-06-29 10:30:00	17.09
		22.31		2018-06-29 11:00:00	17.09
		22.96		2018-06-29 11:30:00	17.04
		23.76		2018-06-29 12:00:00	17.09
		24.59		2018-06-29 12:30:00	17.09
		25.37		2018-06-29 13:00:00	17.16
		26.13		2018-06-29 13:30:00	17.16
		26.87		2018-06-29 14:00:00	17.16
		27.32		2018-06-29 14:30:00	17.16
		27.56		2018-06-29 15:00:00	17.22
		27.54		2018-06-29 15:30:00	17.04
		27.4		2018-06-29 16:00:00	17.09
		27.22		2018-06-29 16:30:00	17.09
		27		2018-06-29 17:00:00	17.09
		26.82		2018-06-29 17:30:00	17.09
		26.58		2018-06-29 18:00:00	17.09
		26.34		2018-06-29 18:30:00	17.04
		26.08		2018-06-29 19:00:00	17.09
		25.82		2018-06-29 19:30:00	17.04
		25.58		2018-06-29 20:00:00	17.04
		25.27		2018-06-29 20:30:00	17.04
		24.98		2018-06-29 21:00:00	17.04
		24.69		2018-06-29 21:30:00	16.98
		24.36		2018-06-29 22:00:00	17.04
		24.07		2018-06-29 22:30:00	16.92
		23.79		2018-06-29 23:00:00	17.04
		23.45		2018-06-29 23:30:00	16.98
		23.19		2018-06-30	16.98
		22.98		2018-06-30 00:30:00	16.98
		22.77		2018-06-30 01:00:00	16.92
		22.64		2018-06-30 01:30:00	16.98
		22.49		2018-06-30 02:00:00	16.98
		22.31		2018-06-30 02:30:00	17.04
		22.13		2018-06-30 03:00:00	17.04
		21.94		2018-06-30 03:30:00	16.98
		21.74		2018-06-30 04:00:00	16.92
		21.61		2018-06-30 04:30:00	16.98
		21.37		2018-06-30 05:00:00	16.92
		21.22		2018-06-30 05:30:00	16.98
		21.04		2018-06-30 06:00:00	16.92
		20.98		2018-06-30 06:30:00	16.8
		20.93		2018-06-30 07:00:00	16.98
		21.01		2018-06-30 07:30:00	16.92
		21.14		2018-06-30 08:00:00	16.92
		21.32		2018-06-30 08:30:00	16.92
		21.5		2018-06-30 09:00:00	16.98
		21.69		2018-06-30 09:30:00	16.86
		21.87		2018-06-30 10:00:00	16.92
		22.07		2018-06-30 10:30:00	16.92
		22.33		2018-06-30 11:00:00	16.98
		22.85		2018-06-30 11:30:00	16.92
		23.5		2018-06-30 12:00:00	16.86
		24.3		2018-06-30 12:30:00	16.92
		25.06		2018-06-30 13:00:00	17.04
		25.85		2018-06-30 13:30:00	16.98
		26.55		2018-06-30 14:00:00	16.98
		27.19		2018-06-30 14:30:00	16.92
		27.4		2018-06-30 15:00:00	16.92
		27.35		2018-06-30 15:30:00	16.92
		27.16		2018-06-30 16:00:00	16.92
		27		2018-06-30 16:30:00	16.8
		26.76		2018-06-30 17:00:00	16.92
		26.63		2018-06-30 17:30:00	16.92
		26.5		2018-06-30 18:00:00	16.8
		26.32		2018-06-30 18:30:00	16.8
		26.08		2018-06-30 19:00:00	16.8
		25.87		2018-06-30 19:30:00	16.8
		25.64		2018-06-30 20:00:00	16.8
		25.37		2018-06-30 20:30:00	16.92
		25.11		2018-06-30 21:00:00	16.8
		24.85		2018-06-30 21:30:00	16.8
		24.64		2018-06-30 22:00:00	16.75
		24.41		2018-06-30 22:30:00	16.75
		24.18		2018-06-30 23:00:00	16.75
		23.97		2018-06-30 23:30:00	16.69
		23.73		2018-07-01	16.69
		23.53		2018-07-01 00:30:00	16.75
		23.35		2018-07-01 01:00:00	16.75
		23.16		2018-07-01 01:30:00	16.75
		22.96		2018-07-01 02:00:00	16.75
		22.77		2018-07-01 02:30:00	16.75
		22.57		2018-07-01 03:00:00	16.75
		22.36		2018-07-01 03:30:00	16.75
		22.15		2018-07-01 04:00:00	16.75
		22		2018-07-01 04:30:00	16.75
		21.84		2018-07-01 05:00:00	16.69
		21.69		2018-07-01 05:30:00	16.62
		21.61		2018-07-01 06:00:00	16.69
		21.5		2018-07-01 06:30:00	16.69
		21.5		2018-07-01 07:00:00	16.69
		21.56		2018-07-01 07:30:00	16.69
		21.69		2018-07-01 08:00:00	16.69
		21.84		2018-07-01 08:30:00	16.62
		22.1		2018-07-01 09:00:00	16.69
		22.33		2018-07-01 09:30:00	16.69
		22.49		2018-07-01 10:00:00	16.69
		22.67		2018-07-01 10:30:00	16.69
		22.98		2018-07-01 11:00:00	16.69
		23.47		2018-07-01 11:30:00	16.69
		24.07		2018-07-01 12:00:00	16.62
		24.77		2018-07-01 12:30:00	16.57
		25.43		2018-07-01 13:00:00	16.69
		26.11		2018-07-01 13:30:00	16.62
		26.69		2018-07-01 14:00:00	16.69
		27		2018-07-01 14:30:00	16.62
		27.08		2018-07-01 15:00:00	16.69
		26.92		2018-07-01 15:30:00	16.69
		26.79		2018-07-01 16:00:00	16.62
		26.66		2018-07-01 16:30:00	16.62
		26.45		2018-07-01 17:00:00	16.57
		26.29		2018-07-01 17:30:00	16.57
		26.11		2018-07-01 18:00:00	16.62
		25.92		2018-07-01 18:30:00	16.62
		25.71		2018-07-01 19:00:00	16.62
		25.48		2018-07-01 19:30:00	16.57
		25.24		2018-07-01 20:00:00	16.62
		25.01		2018-07-01 20:30:00	16.57
		24.77		2018-07-01 21:00:00	16.57
		24.54		2018-07-01 21:30:00	16.51
		24.3		2018-07-01 22:00:00	16.51
		24.02		2018-07-01 22:30:00	16.51
		23.81		2018-07-01 23:00:00	16.51
		23.58		2018-07-01 23:30:00	16.51
		23.32		2018-07-02	16.57
		23.14		2018-07-02 00:30:00	16.57
		22.93		2018-07-02 01:00:00	16.57
		22.72		2018-07-02 01:30:00	16.51
		22.54		2018-07-02 02:00:00	16.51
		22.39		2018-07-02 02:30:00	16.57
		22.23		2018-07-02 03:00:00	16.51
		22.1		2018-07-02 03:30:00	16.51
		21.94		2018-07-02 04:00:00	16.45
		21.79		2018-07-02 04:30:00	16.51
		21.66		2018-07-02 05:00:00	16.45
		21.53		2018-07-02 05:30:00	16.45
		21.43		2018-07-02 06:00:00	16.51
		21.35		2018-07-02 06:30:00	16.45
		21.32		2018-07-02 07:00:00	16.45
		21.37		2018-07-02 07:30:00	16.45
		21.48		2018-07-02 08:00:00	16.45
		21.63		2018-07-02 08:30:00	16.45
		21.81		2018-07-02 09:00:00	16.45
		21.94		2018-07-02 09:30:00	16.39
		22.13		2018-07-02 10:00:00	16.45
		22.26		2018-07-02 10:30:00	16.45
		22.49		2018-07-02 11:00:00	16.45
		22.93		2018-07-02 11:30:00	16.45
		23.68		2018-07-02 12:00:00	16.45
		24.54		2018-07-02 12:30:00	16.39
		25.37		2018-07-02 13:00:00	16.45
		26		2018-07-02 13:30:00	16.45
		26.42		2018-07-02 14:00:00	16.45
		26.53		2018-07-02 14:30:00	16.45
		26.5		2018-07-02 15:00:00	16.39
		26.34		2018-07-02 15:30:00	16.45
		26.32		2018-07-02 16:00:00	16.39
		26.21		2018-07-02 16:30:00	16.39
		26.08		2018-07-02 17:00:00	16.33
		25.92		2018-07-02 17:30:00	16.39
		25.74		2018-07-02 18:00:00	16.33
		25.53		2018-07-02 18:30:00	16.33
		25.32		2018-07-02 19:00:00	16.27
		25.16		2018-07-02 19:30:00	16.33
		24.9		2018-07-02 20:00:00	16.22
		24.72		2018-07-02 20:30:00	16.27
		24.46		2018-07-02 21:00:00	16.27
		24.23		2018-07-02 21:30:00	16.22
		23.99		2018-07-02 22:00:00	16.22
		23.81		2018-07-02 22:30:00	16.27
		23.55		2018-07-02 23:00:00	16.22
		23.37		2018-07-02 23:30:00	16.22
		23.19		2018-07-03	16.27
		22.98		2018-07-03 00:30:00	16.27
		22.8		2018-07-03 01:00:00	16.22
		22.62		2018-07-03 01:30:00	16.22
		22.44		2018-07-03 02:00:00	16.27
		22.26		2018-07-03 02:30:00	16.27
		22.07		2018-07-03 03:00:00	16.27
		21.92		2018-07-03 03:30:00	16.15
		21.76		2018-07-03 04:00:00	16.15
		21.61		2018-07-03 04:30:00	16.22
		21.48		2018-07-03 05:00:00	16.27
		21.32		2018-07-03 05:30:00	16.15
		21.22		2018-07-03 06:00:00	16.22
		21.14		2018-07-03 06:30:00	16.15
		21.11		2018-07-03 07:00:00	16.15
		21.17		2018-07-03 07:30:00	16.15
		21.22		2018-07-03 08:00:00	16.1
		21.37		2018-07-03 08:30:00	16.15
		21.61		2018-07-03 09:00:00	16.1
		21.81		2018-07-03 09:30:00	16.1
		21.94		2018-07-03 10:00:00	16.1
		22.07		2018-07-03 10:30:00	16.04
		22.26		2018-07-03 11:00:00	16.1
		22.57		2018-07-03 11:30:00	16.1
		23.03		2018-07-03 12:00:00	16.1
		23.68		2018-07-03 12:30:00	16.1
		24.43		2018-07-03 13:00:00	16.1
		24.43		2018-07-03 13:00:00	16.1
		25.08		2018-07-03 13:30:00	16.04
		25.5		2018-07-03 14:00:00	16.1
		25.71		2018-07-03 14:30:00	16.1
		25.74		2018-07-03 15:00:00	16.04
		25.61		2018-07-03 15:30:00	16.1
		25.45		2018-07-03 16:00:00	16.04
		25.29		2018-07-03 16:30:00	16.04
		25.16		2018-07-03 17:00:00	15.98
		25.06		2018-07-03 17:30:00	15.92
		24.93		2018-07-03 18:00:00	15.98
		24.75		2018-07-03 18:30:00	15.98
		24.59		2018-07-03 19:00:00	15.92
		24.38		2018-07-03 19:30:00	15.92
		24.23		2018-07-03 20:00:00	15.92
		23.99		2018-07-03 20:30:00	15.98
		23.76		2018-07-03 21:00:00	15.98
		23.58		2018-07-03 21:30:00	15.98
		23.32		2018-07-03 22:00:00	15.92
		23.06		2018-07-03 22:30:00	15.92
		22.88		2018-07-03 23:00:00	15.92
		22.62		2018-07-03 23:30:00	15.92
		22.36		2018-07-04	15.98
		22.18		2018-07-04 00:30:00	15.98
		22		2018-07-04 01:00:00	15.92
		21.84		2018-07-04 01:30:00	15.86
		21.66		2018-07-04 02:00:00	15.92
		21.45		2018-07-04 02:30:00	15.92
		21.3		2018-07-04 03:00:00	15.92
		21.11		2018-07-04 03:30:00	15.92
		20.93		2018-07-04 04:00:00	15.92
		20.75		2018-07-04 04:30:00	15.92
		20.6		2018-07-04 05:00:00	15.98
		20.45		2018-07-04 05:30:00	15.98
		20.37		2018-07-04 06:00:00	15.92
		20.34		2018-07-04 06:30:00	15.92
		20.34		2018-07-04 07:00:00	15.92
		20.42		2018-07-04 07:30:00	15.92
		20.52		2018-07-04 08:00:00	15.86
		20.75		2018-07-04 08:30:00	15.92
		21.01		2018-07-04 09:00:00	15.8
		21.27		2018-07-04 09:30:00	15.8
		21.48		2018-07-04 10:00:00	15.8
		21.66		2018-07-04 10:30:00	15.8
		21.92		2018-07-04 11:00:00	15.8
		22.28		2018-07-04 11:30:00	15.86
		22.88		2018-07-04 12:00:00	15.8
		23.6		2018-07-04 12:30:00	15.8
		24.12		2018-07-04 13:00:00	15.8
		24.54		2018-07-04 13:30:00	15.8
		24.85		2018-07-04 14:00:00	15.75
		25.11		2018-07-04 14:30:00	15.8
		25.19		2018-07-04 15:00:00	15.75
		25.11		2018-07-04 15:30:00	15.68
		25.08		2018-07-04 16:00:00	15.68
		25.03		2018-07-04 16:30:00	15.68
		24.95		2018-07-04 17:00:00	15.68
		24.88		2018-07-04 17:30:00	15.62
		24.77		2018-07-04 18:00:00	15.68
		24.62		2018-07-04 18:30:00	15.62
		24.49		2018-07-04 19:00:00	15.62
		24.33		2018-07-04 19:30:00	15.68
		24.15		2018-07-04 20:00:00	15.62
		23.92		2018-07-04 20:30:00	15.62
		23.66		2018-07-04 21:00:00	15.62
		23.47		2018-07-04 21:30:00	15.68
		23.22		2018-07-04 22:00:00	15.62
		22.93		2018-07-04 22:30:00	15.62
		22.72		2018-07-04 23:00:00	15.68
		22.49		2018-07-04 23:30:00	15.68
		22.28		2018-07-05	15.68
		22.05		2018-07-05 00:30:00	15.57
		21.84		2018-07-05 01:00:00	15.57
		21.66		2018-07-05 01:30:00	15.57
		21.45		2018-07-05 02:00:00	15.62
		21.24		2018-07-05 02:30:00	15.57
		21.06		2018-07-05 03:00:00	15.57
		20.91		2018-07-05 03:30:00	15.62
		20.73		2018-07-05 04:00:00	15.62
		20.57		2018-07-05 04:30:00	15.62
		20.45		2018-07-05 05:00:00	15.62
		20.37		2018-07-05 05:30:00	15.62
		20.24		2018-07-05 06:00:00	15.62
		20.24		2018-07-05 06:30:00	15.62
		20.27		2018-07-05 07:00:00	15.57
		20.34		2018-07-05 07:30:00	15.62
		20.45		2018-07-05 08:00:00	15.57
		20.7		2018-07-05 08:30:00	15.57
		20.88		2018-07-05 09:00:00	15.51
		21.04		2018-07-05 09:30:00	15.57
		21.22		2018-07-05 10:00:00	15.51
		21.4		2018-07-05 10:30:00	15.51
		21.58		2018-07-05 11:00:00	15.44
		21.87		2018-07-05 11:30:00	15.44
		22.31		2018-07-05 12:00:00	15.44
		22.9		2018-07-05 12:30:00	15.51
		23.4		2018-07-05 13:00:00	15.51
		23.6		2018-07-05 13:30:00	15.51
		23.73		2018-07-05 14:00:00	15.44
		23.76		2018-07-05 14:30:00	15.44
		23.76		2018-07-05 15:00:00	15.51
		23.76		2018-07-05 15:30:00	15.44
		23.81		2018-07-05 16:00:00	15.44
		23.81		2018-07-05 16:30:00	15.44
		23.73		2018-07-05 17:00:00	15.44
		23.71		2018-07-05 17:30:00	15.44
		23.66		2018-07-05 18:00:00	15.39
		23.53		2018-07-05 18:30:00	15.39
		23.35		2018-07-05 19:00:00	15.39
		23.19		2018-07-05 19:30:00	15.39
		23.03		2018-07-05 20:00:00	15.44
		22.88		2018-07-05 20:30:00	15.44
		22.7		2018-07-05 21:00:00	15.39
		22.49		2018-07-05 21:30:00	15.44
		22.31		2018-07-05 22:00:00	15.33
		22.07		2018-07-05 22:30:00	15.39
		21.89		2018-07-05 23:00:00	15.39
		21.66		2018-07-05 23:30:00	15.33
		21.45		2018-07-06	15.33
		21.3		2018-07-06 00:30:00	15.39
		21.11		2018-07-06 01:00:00	15.39
		20.93		2018-07-06 01:30:00	15.39
		20.78		2018-07-06 02:00:00	15.39
		20.6		2018-07-06 02:30:00	15.39
		20.39		2018-07-06 03:00:00	15.39
		20.29		2018-07-06 03:30:00	15.39
		20.14		2018-07-06 04:00:00	15.39
		19.98		2018-07-06 04:30:00	15.39
		19.88		2018-07-06 05:00:00	15.39
		19.78		2018-07-06 05:30:00	15.33
		19.67		2018-07-06 06:00:00	15.39
		19.62		2018-07-06 06:30:00	15.39
		19.62		2018-07-06 07:00:00	15.39
		19.67		2018-07-06 07:30:00	15.39
		19.8		2018-07-06 08:00:00	15.39
		19.91		2018-07-06 08:30:00	15.33
		20.11		2018-07-06 09:00:00	15.39
		20.34		2018-07-06 09:30:00	15.33
		20.57		2018-07-06 10:00:00	15.33
		20.83		2018-07-06 10:30:00	15.21
		21.17		2018-07-06 11:00:00	15.21
		21.56		2018-07-06 11:30:00	15.21
		21.97		2018-07-06 12:00:00	15.21
		22.49		2018-07-06 12:30:00	15.21
		22.9		2018-07-06 13:00:00	15.21
		23.14		2018-07-06 13:30:00	15.21
		23.29		2018-07-06 14:00:00	15.21
		23.4		2018-07-06 14:30:00	15.15
		23.53		2018-07-06 15:00:00	15.15
		23.58		2018-07-06 15:30:00	15.15
		23.6		2018-07-06 16:00:00	15.15
		23.6		2018-07-06 16:30:00	15.15
		23.6		2018-07-06 17:00:00	15.1
		23.53		2018-07-06 17:30:00	15.15
		23.47		2018-07-06 18:00:00	15.1
		23.35		2018-07-06 18:30:00	15.1
		23.22		2018-07-06 19:00:00	15.15
		23.11		2018-07-06 19:30:00	15.1
		22.98		2018-07-06 20:00:00	15.1
		22.83		2018-07-06 20:30:00	15.1
		22.64		2018-07-06 21:00:00	15.15
		22.44		2018-07-06 21:30:00	15.04
		22.18		2018-07-06 22:00:00	15.1
		22		2018-07-06 22:30:00	15.04
		21.79		2018-07-06 23:00:00	15.1
		21.58		2018-07-06 23:30:00	15.1
		21.43		2018-07-07	15.1
		21.24		2018-07-07 00:30:00	15.1
		21.01		2018-07-07 01:00:00	15.04
		20.86		2018-07-07 01:30:00	15.1
		20.7		2018-07-07 02:00:00	15.1
		20.6		2018-07-07 02:30:00	15.1
		20.42		2018-07-07 03:00:00	15.1
		20.27		2018-07-07 03:30:00	15.1
		20.14		2018-07-07 04:00:00	15.1
		20.01		2018-07-07 04:30:00	15.1
		19.91		2018-07-07 05:00:00	15.15
		19.8		2018-07-07 05:30:00	15.15
		19.75		2018-07-07 06:00:00	15.15
		19.75		2018-07-07 06:30:00	15.15
		19.75		2018-07-07 07:00:00	15.15
		19.8		2018-07-07 07:30:00	15.1
		19.91		2018-07-07 08:00:00	15.1
		20.11		2018-07-07 08:30:00	15.1
		20.34		2018-07-07 09:00:00	15.1
		20.6		2018-07-07 09:30:00	15.1
		20.75		2018-07-07 10:00:00	15.1
		21.09		2018-07-07 10:30:00	15.04
		21.56		2018-07-07 11:00:00	14.97
		22.13		2018-07-07 11:30:00	14.97
		22.75		2018-07-07 12:00:00	15.04
		23.42		2018-07-07 12:30:00	15.04
		23.99		2018-07-07 13:00:00	14.97
		24.18		2018-07-07 13:30:00	14.97
		24.28		2018-07-07 14:00:00	14.97
		24.28		2018-07-07 14:30:00	14.97
		24.25		2018-07-07 15:00:00	14.92
		24.25		2018-07-07 15:30:00	14.97
		24.28		2018-07-07 16:00:00	14.92
		24.25		2018-07-07 16:30:00	14.97
		24.18		2018-07-07 17:00:00	14.92
		24.12		2018-07-07 17:30:00	14.92
		24.07		2018-07-07 18:00:00	14.92
		23.94		2018-07-07 18:30:00	14.92
		23.79		2018-07-07 19:00:00	14.92
		23.63		2018-07-07 19:30:00	14.92
		23.5		2018-07-07 20:00:00	14.86
		23.32		2018-07-07 20:30:00	14.92
		23.11		2018-07-07 21:00:00	14.92
		22.9		2018-07-07 21:30:00	14.92
		22.7		2018-07-07 22:00:00	14.92
		22.49		2018-07-07 22:30:00	14.86
		22.28		2018-07-07 23:00:00	14.86
		22.07		2018-07-07 23:30:00	14.8
		21.89		2018-07-08	14.8
		21.69		2018-07-08 00:30:00	14.86
		21.53		2018-07-08 01:00:00	14.8
		21.37		2018-07-08 01:30:00	14.86
		21.19		2018-07-08 02:00:00	14.86
		21.04		2018-07-08 02:30:00	14.86
		20.86		2018-07-08 03:00:00	14.86
		20.68		2018-07-08 03:30:00	14.86
		20.57		2018-07-08 04:00:00	14.86
		20.42		2018-07-08 04:30:00	14.86
		20.27		2018-07-08 05:00:00	14.92
		20.16		2018-07-08 05:30:00	14.92
		20.09		2018-07-08 06:00:00	14.86
		20.06		2018-07-08 06:30:00	14.86
		20.06		2018-07-08 07:00:00	14.86
		20.09		2018-07-08 07:30:00	14.86
		20.21		2018-07-08 08:00:00	14.86
		20.37		2018-07-08 08:30:00	14.8
		20.68		2018-07-08 09:00:00	14.8
		20.98		2018-07-08 09:30:00	14.8
		21.22		2018-07-08 10:00:00	14.74
		21.53		2018-07-08 10:30:00	14.74
		21.89		2018-07-08 11:00:00	14.74
		22.41		2018-07-08 11:30:00	14.74
		23.16		2018-07-08 12:00:00	14.8
		23.94		2018-07-08 12:30:00	14.8
		24.54		2018-07-08 13:00:00	14.74
		24.8		2018-07-08 13:30:00	14.68
		24.8		2018-07-08 14:00:00	14.74
		24.75		2018-07-08 14:30:00	14.74
		24.75		2018-07-08 15:00:00	14.68
		24.72		2018-07-08 15:30:00	14.68
		24.64		2018-07-08 16:00:00	14.68
		24.62		2018-07-08 16:30:00	14.68
		24.56		2018-07-08 17:00:00	14.62
		24.46		2018-07-08 17:30:00	14.62
		24.33		2018-07-08 18:00:00	14.62
		24.23		2018-07-08 18:30:00	14.62
		24.07		2018-07-08 19:00:00	14.62
		23.92		2018-07-08 19:30:00	14.62
		23.73		2018-07-08 20:00:00	14.62
		23.58		2018-07-08 20:30:00	14.62
		23.37		2018-07-08 21:00:00	14.62
		23.16		2018-07-08 21:30:00	14.62
		22.96		2018-07-08 22:00:00	14.62
		22.72		2018-07-08 22:30:00	14.62
		22.52		2018-07-08 23:00:00	14.57
		22.33		2018-07-08 23:30:00	14.62
		22.1		2018-07-09	14.62
		21.92		2018-07-09 00:30:00	14.62
		21.79		2018-07-09 01:00:00	14.57
		21.63		2018-07-09 01:30:00	14.62
		21.48		2018-07-09 02:00:00	14.62
		21.32		2018-07-09 02:30:00	14.62
		21.19		2018-07-09 03:00:00	14.62
		21.06		2018-07-09 03:30:00	14.62
		20.93		2018-07-09 04:00:00	14.62
		20.8		2018-07-09 04:30:00	14.62
		20.65		2018-07-09 05:00:00	14.62
		20.6		2018-07-09 05:30:00	14.62
		20.47		2018-07-09 06:00:00	14.62
		20.45		2018-07-09 06:30:00	14.62
		20.45		2018-07-09 07:00:00	14.62
		20.52		2018-07-09 07:30:00	14.62
		20.55		2018-07-09 08:00:00	14.57
		20.7		2018-07-09 08:30:00	14.57
		20.96		2018-07-09 09:00:00	14.57
		21.17		2018-07-09 09:30:00	14.57
		21.35		2018-07-09 10:00:00	14.57
		21.58		2018-07-09 10:30:00	14.5
		21.79		2018-07-09 11:00:00	14.57
		22.07		2018-07-09 11:30:00	14.57
		22.46		2018-07-09 12:00:00	14.5
		22.98		2018-07-09 12:30:00	14.57
		23.45		2018-07-09 13:00:00	14.57
		23.73		2018-07-09 13:30:00	14.5
		23.86		2018-07-09 14:00:00	14.5
		23.86		2018-07-09 14:30:00	14.5
		23.94		2018-07-09 15:00:00	14.5
		23.97		2018-07-09 15:30:00	14.5
		23.92		2018-07-09 16:00:00	14.44
		23.92		2018-07-09 16:30:00	14.5
		23.81		2018-07-09 17:00:00	14.44
		23.76		2018-07-09 17:30:00	14.44
		23.63		2018-07-09 18:00:00	14.44
		23.5		2018-07-09 18:30:00	14.44
		23.4		2018-07-09 19:00:00	14.44
		23.24		2018-07-09 19:30:00	14.44
		23.11		2018-07-09 20:00:00	14.5
		22.93		2018-07-09 20:30:00	14.44
		22.67		2018-07-09 21:00:00	14.39
		22.44		2018-07-09 21:30:00	14.44
		22.18		2018-07-09 22:00:00	14.39
		21.89		2018-07-09 22:30:00	14.44
		21.71		2018-07-09 23:00:00	14.39
		21.5		2018-07-09 23:30:00	14.39
		21.22		2018-07-10	14.39
		21.01		2018-07-10 00:30:00	14.39
		20.8		2018-07-10 01:00:00	14.44
		20.6		2018-07-10 01:30:00	14.39
		20.42		2018-07-10 02:00:00	14.44
		20.27		2018-07-10 02:30:00	14.44
		20.16		2018-07-10 03:00:00	14.44
		20.01		2018-07-10 03:30:00	14.44
		19.83		2018-07-10 04:00:00	14.44
		19.72		2018-07-10 04:30:00	14.44
		19.62		2018-07-10 05:00:00	14.44
		19.57		2018-07-10 05:30:00	14.44
		19.46		2018-07-10 06:00:00	14.44
		19.44		2018-07-10 06:30:00	14.44
		19.39		2018-07-10 07:00:00	14.44
		19.49		2018-07-10 07:30:00	14.39
		19.57		2018-07-10 08:00:00	14.44
		19.67		2018-07-10 08:30:00	14.44
		19.96		2018-07-10 09:00:00	14.39
		20.24		2018-07-10 09:30:00	14.39
		20.52		2018-07-10 10:00:00	14.39
		20.78		2018-07-10 10:30:00	14.39
		21.09		2018-07-10 11:00:00	14.33
		21.56		2018-07-10 11:30:00	14.33
		22.02		2018-07-10 12:00:00	14.33
		22.28		2018-07-10 12:30:00	14.26
		22.52		2018-07-10 13:00:00	14.33
		22.7		2018-07-10 13:30:00	14.26
		22.8		2018-07-10 14:00:00	14.26
		22.88		2018-07-10 14:30:00	14.33
		22.93		2018-07-10 15:00:00	14.33
		23.03		2018-07-10 15:30:00	14.26
		23.06		2018-07-10 16:00:00	14.26
		23.11		2018-07-10 16:30:00	14.33
		23.14		2018-07-10 17:00:00	14.26
		23.09		2018-07-10 17:30:00	14.33
		23.03		2018-07-10 18:00:00	14.26
		22.9		2018-07-10 18:30:00	14.26
		22.75		2018-07-10 19:00:00	14.21
		22.64		2018-07-10 19:30:00	14.21
		22.49		2018-07-10 20:00:00	14.21
		22.33		2018-07-10 20:30:00	14.21
		22.13		2018-07-10 21:00:00	14.21
		22.02		2018-07-10 21:30:00	14.21
		21.87		2018-07-10 22:00:00	14.26
		21.74		2018-07-10 22:30:00	14.21
		21.58		2018-07-10 23:00:00	14.21
		21.48		2018-07-10 23:30:00	14.21
		21.37		2018-07-11	14.21
		21.24		2018-07-11 00:30:00	14.26
		21.11		2018-07-11 01:00:00	14.21
		21.01		2018-07-11 01:30:00	14.21
		20.91		2018-07-11 02:00:00	14.26
		20.8		2018-07-11 02:30:00	14.26
		20.65		2018-07-11 03:00:00	14.26
		20.62		2018-07-11 03:30:00	14.26
		20.5		2018-07-11 04:00:00	14.21
		20.45		2018-07-11 04:30:00	14.21
		20.34		2018-07-11 05:00:00	14.21
		20.34		2018-07-11 05:30:00	14.21
		20.27		2018-07-11 06:00:00	14.26
		20.29		2018-07-11 06:30:00	14.26
		20.32		2018-07-11 07:00:00	14.21
		20.32		2018-07-11 07:30:00	14.21
		20.34		2018-07-11 08:00:00	14.21
		20.45		2018-07-11 08:30:00	14.21
		20.57		2018-07-11 09:00:00	14.21
		20.68		2018-07-11 09:30:00	14.21
		20.7		2018-07-11 10:00:00	14.21
		20.83		2018-07-11 10:30:00	14.21
		20.93		2018-07-11 11:00:00	14.21
		21.04		2018-07-11 11:30:00	14.21
		21.19		2018-07-11 12:00:00	14.21
		21.27		2018-07-11 12:30:00	14.21
		21.37		2018-07-11 13:00:00	14.21
		21.43		2018-07-11 13:30:00	14.15
		21.43		2018-07-11 14:00:00	14.21
		21.45		2018-07-11 14:30:00	14.21
		21.4		2018-07-11 15:00:00	14.21
		21.35		2018-07-11 15:30:00	14.21
		21.32		2018-07-11 16:00:00	14.21
		21.3		2018-07-11 16:30:00	14.15
		21.22		2018-07-11 17:00:00	14.15
		21.19		2018-07-11 17:30:00	14.15
		21.14		2018-07-11 18:00:00	14.21
		21.06		2018-07-11 18:30:00	14.15
		21.09		2018-07-11 19:00:00	14.15
		21.06		2018-07-11 19:30:00	14.15
		21.01		2018-07-11 20:00:00	14.15
		20.88		2018-07-11 20:30:00	14.21
		20.8		2018-07-11 21:00:00	14.15
		20.7		2018-07-11 21:30:00	14.21
		20.62		2018-07-11 22:00:00	14.21
		20.55		2018-07-11 22:30:00	14.15
		20.42		2018-07-11 23:00:00	14.15
		20.29		2018-07-11 23:30:00	14.15
		20.27		2018-07-12	14.15
		20.14		2018-07-12 00:30:00	14.21
		20.06		2018-07-12 01:00:00	14.21
		19.98		2018-07-12 01:30:00	14.21
		19.88		2018-07-12 02:00:00	14.21
		19.83		2018-07-12 02:30:00	14.15
		19.78		2018-07-12 03:00:00	14.21
		19.7		2018-07-12 03:30:00	14.21
		19.62		2018-07-12 04:00:00	14.21
		19.54		2018-07-12 04:30:00	14.21
		19.52		2018-07-12 05:00:00	14.21
		19.44		2018-07-12 05:30:00	14.21
		19.39		2018-07-12 06:00:00	14.09
		19.36		2018-07-12 06:30:00	14.09
		19.33		2018-07-12 07:00:00	14.15
		19.36		2018-07-12 07:30:00	14.09
		19.46		2018-07-12 08:00:00	14.15
		19.52		2018-07-12 08:30:00	14.15
		19.62		2018-07-12 09:00:00	14.15
		19.75		2018-07-12 09:30:00	14.15
		19.83		2018-07-12 10:00:00	14.15
		19.91		2018-07-12 10:30:00	14.15
		19.96		2018-07-12 11:00:00	14.15
		20.01		2018-07-12 11:30:00	14.15
		20.11		2018-07-12 12:00:00	14.15
		20.34		2018-07-12 12:30:00	14.15
		20.47		2018-07-12 13:00:00	14.15
		20.52		2018-07-12 13:30:00	14.15
		20.52		2018-07-12 14:00:00	14.15
		20.45		2018-07-12 14:30:00	14.15
		20.42		2018-07-12 15:00:00	14.21
		20.32		2018-07-12 15:30:00	14.15
		20.32		2018-07-12 16:00:00	14.15
		20.39		2018-07-12 16:30:00	14.15
		20.42		2018-07-12 17:00:00	14.15
		20.42		2018-07-12 17:30:00	14.15
		20.39		2018-07-12 18:00:00	14.15
		20.34		2018-07-12 18:30:00	14.15
		20.24		2018-07-12 19:00:00	14.15
		20.19		2018-07-12 19:30:00	14.15
		20.11		2018-07-12 20:00:00	14.15
		20.06		2018-07-12 20:30:00	14.15
		19.96		2018-07-12 21:00:00	14.15
		19.91		2018-07-12 21:30:00	14.15
		19.83		2018-07-12 22:00:00	14.15
		19.75		2018-07-12 22:30:00	14.15
		19.67		2018-07-12 23:00:00	14.15
		19.62		2018-07-12 23:30:00	14.15
		19.59		2018-07-13	14.15
		19.54		2018-07-13 00:30:00	14.09
		19.44		2018-07-13 01:00:00	14.15
		19.44		2018-07-13 01:30:00	14.15
		19.33		2018-07-13 02:00:00	14.09
		19.31		2018-07-13 02:30:00	14.09
		19.26		2018-07-13 03:00:00	14.09
		19.13		2018-07-13 03:30:00	14.09
		19.05		2018-07-13 04:00:00	14.09
		19		2018-07-13 04:30:00	14.09
		18.92		2018-07-13 05:00:00	14.09
		18.85		2018-07-13 05:30:00	14.09
		18.82		2018-07-13 06:00:00	14.09
		18.8		2018-07-13 06:30:00	14.09
		18.77		2018-07-13 07:00:00	14.09
		18.74		2018-07-13 07:30:00	14.09
		18.72		2018-07-13 08:00:00	14.09
		18.69		2018-07-13 08:30:00	14.09
		18.69		2018-07-13 09:00:00	14.09
		18.64		2018-07-13 09:30:00	14.09
		18.64		2018-07-13 10:00:00	14.09
		18.64		2018-07-13 10:30:00	14.09
		18.64		2018-07-13 11:00:00	14.09
		18.69		2018-07-13 11:30:00	14.09
		18.72		2018-07-13 12:00:00	14.09
		18.74		2018-07-13 12:30:00	14.09
		18.77		2018-07-13 13:00:00	14.09
		18.82		2018-07-13 13:30:00	14.09
		18.95		2018-07-13 14:00:00	14.03
		19.1		2018-07-13 14:30:00	14.09
		19.31		2018-07-13 15:00:00	14.09
		19.46		2018-07-13 15:30:00	14.09
		19.57		2018-07-13 16:00:00	14.09
		19.7		2018-07-13 16:30:00	14.09
		19.72		2018-07-13 17:00:00	14.09
		19.75		2018-07-13 17:30:00	14.09
		19.75		2018-07-13 18:00:00	14.09
		19.67		2018-07-13 18:30:00	14.09
		19.65		2018-07-13 19:00:00	14.09
		19.54		2018-07-13 19:30:00	14.09
		19.41		2018-07-13 20:00:00	14.03
		19.33		2018-07-13 20:30:00	14.03
		19.18		2018-07-13 21:00:00	14.09
		19.03		2018-07-13 21:30:00	14.03
		18.9		2018-07-13 22:00:00	14.03
		18.74		2018-07-13 22:30:00	14.03
		18.62		2018-07-13 23:00:00	14.03
		18.44		2018-07-13 23:30:00	14.09
		18.31		2018-07-14	14.09
		18.18		2018-07-14 00:30:00	14.03
		18		2018-07-14 01:00:00	14.03
		17.9		2018-07-14 01:30:00	14.03
		17.77		2018-07-14 02:00:00	14.03
		17.64		2018-07-14 02:30:00	14.09
		17.57		2018-07-14 03:00:00	14.03
		17.41		2018-07-14 03:30:00	14.03
		17.31		2018-07-14 04:00:00	14.03
		17.23		2018-07-14 04:30:00	14.09
		17.13		2018-07-14 05:00:00	14.03
		17.03		2018-07-14 05:30:00	14.09
		16.98		2018-07-14 06:00:00	14.09
		16.95		2018-07-14 06:30:00	14.09
		17		2018-07-14 07:00:00	14.03
		17.05		2018-07-14 07:30:00	14.03
		17.21		2018-07-14 08:00:00	14.03
		17.39		2018-07-14 08:30:00	14.03
		17.67		2018-07-14 09:00:00	14.03
		18.05		2018-07-14 09:30:00	14.03
		18.33		2018-07-14 10:00:00	13.97
		18.54		2018-07-14 10:30:00	14.03
		18.8		2018-07-14 11:00:00	13.97
		19.23		2018-07-14 11:30:00	13.97
		19.78		2018-07-14 12:00:00	14.03
		20.11		2018-07-14 12:30:00	14.03
		20.34		2018-07-14 13:00:00	13.97
		20.5		2018-07-14 13:30:00	13.97
		20.57		2018-07-14 14:00:00	14.03
		20.62		2018-07-14 14:30:00	13.97
		20.75		2018-07-14 15:00:00	13.97
		20.86		2018-07-14 15:30:00	13.97
		20.91		2018-07-14 16:00:00	13.97
		20.96		2018-07-14 16:30:00	13.91
		20.98		2018-07-14 17:00:00	13.97
		21.04		2018-07-14 17:30:00	13.97
		21.01		2018-07-14 18:00:00	13.91
		20.98		2018-07-14 18:30:00	13.97
		20.86		2018-07-14 19:00:00	13.97
		20.75		2018-07-14 19:30:00	13.91
		20.68		2018-07-14 20:00:00	13.91
		20.5		2018-07-14 20:30:00	13.97
		20.39		2018-07-14 21:00:00	13.97
		20.24		2018-07-14 21:30:00	13.91
		20.06		2018-07-14 22:00:00	13.91
		19.93		2018-07-14 22:30:00	13.91
		19.78		2018-07-14 23:00:00	13.97
		19.67		2018-07-14 23:30:00	13.97
		19.54		2018-07-15	13.97
		19.44		2018-07-15 00:30:00	13.86
		19.33		2018-07-15 01:00:00	13.86
		19.26		2018-07-15 01:30:00	13.91
		19.18		2018-07-15 02:00:00	13.91
		19.05		2018-07-15 02:30:00	13.86
		19		2018-07-15 03:00:00	13.86
		18.95		2018-07-15 03:30:00	13.86
		18.85		2018-07-15 04:00:00	13.91
		18.8		2018-07-15 04:30:00	13.91
		18.74		2018-07-15 05:00:00	13.86
		18.64		2018-07-15 05:30:00	13.86
		18.62		2018-07-15 06:00:00	13.86
		18.59		2018-07-15 06:30:00	13.86
		18.59		2018-07-15 07:00:00	13.86
		18.64		2018-07-15 07:30:00	13.86
		18.72		2018-07-15 08:00:00	13.86
		18.9		2018-07-15 08:30:00	13.86
		19.18		2018-07-15 09:00:00	13.86
		19.41		2018-07-15 09:30:00	13.86
		19.59		2018-07-15 10:00:00	13.86
		19.78		2018-07-15 10:30:00	13.91
		20.04		2018-07-15 11:00:00	13.86
		20.55		2018-07-15 11:30:00	13.86
		21.04		2018-07-15 12:00:00	13.73
		21.43		2018-07-15 12:30:00	13.86
		21.74		2018-07-15 13:00:00	13.73
		21.97		2018-07-15 13:30:00	13.73
		22.13		2018-07-15 14:00:00	13.73
		22.31		2018-07-15 14:30:00	13.68
		22.36		2018-07-15 15:00:00	13.68
		22.44		2018-07-15 15:30:00	13.68
		22.46		2018-07-15 16:00:00	13.68
		22.46		2018-07-15 16:30:00	13.68
		22.46		2018-07-15 17:00:00	13.68
		22.44		2018-07-15 17:30:00	13.68
		22.41		2018-07-15 18:00:00	13.68
		22.36		2018-07-15 18:30:00	13.68
		22.2		2018-07-15 19:00:00	13.68
		22.13		2018-07-15 19:30:00	13.68
		22		2018-07-15 20:00:00	13.68
		21.84		2018-07-15 20:30:00	13.68
		21.69		2018-07-15 21:00:00	13.68
		21.58		2018-07-15 21:30:00	13.68
		21.43		2018-07-15 22:00:00	13.62
		21.27		2018-07-15 22:30:00	13.68
		21.14		2018-07-15 23:00:00	13.68
		21.04		2018-07-15 23:30:00	13.68
		20.93		2018-07-16	13.68
		20.83		2018-07-16 00:30:00	13.62
		20.73		2018-07-16 01:00:00	13.68
		20.62		2018-07-16 01:30:00	13.68
		20.55		2018-07-16 02:00:00	13.68
		20.45		2018-07-16 02:30:00	13.68
		20.39		2018-07-16 03:00:00	13.68
		20.29		2018-07-16 03:30:00	13.68
		20.21		2018-07-16 04:00:00	13.68
		20.11		2018-07-16 04:30:00	13.68
		20.01		2018-07-16 05:00:00	13.68
		19.91		2018-07-16 05:30:00	13.68
		19.83		2018-07-16 06:00:00	13.68
		19.7		2018-07-16 06:30:00	13.68
		19.62		2018-07-16 07:00:00	13.68
		19.52		2018-07-16 07:30:00	13.55
		19.41		2018-07-16 08:00:00	13.62
		19.36		2018-07-16 08:30:00	13.62
		19.28		2018-07-16 09:00:00	13.62
		19.23		2018-07-16 09:30:00	13.62
		19.26		2018-07-16 10:00:00	13.62
		19.33		2018-07-16 10:30:00	13.62
		19.46		2018-07-16 11:00:00	13.62
		19.62		2018-07-16 11:30:00	13.68
		19.7		2018-07-16 12:00:00	13.62
		19.72		2018-07-16 12:30:00	13.68
		19.7		2018-07-16 13:00:00	13.68
		19.65		2018-07-16 13:30:00	13.68
		19.59		2018-07-16 14:00:00	13.68
		19.49		2018-07-16 14:30:00	13.62
		19.41		2018-07-16 15:00:00	13.62
		19.31		2018-07-16 15:30:00	13.55
		19.21		2018-07-16 16:00:00	13.62
		19.18		2018-07-16 16:30:00	13.62
		19.18		2018-07-16 17:00:00	13.55
		19.15		2018-07-16 17:30:00	13.62
		19.08		2018-07-16 18:00:00	13.62
		19.05		2018-07-16 18:30:00	13.55
		19.05		2018-07-16 19:00:00	13.62
		18.95		2018-07-16 19:30:00	13.62
		18.87		2018-07-16 20:00:00	13.62
		18.74		2018-07-16 20:30:00	13.62
		18.64		2018-07-16 21:00:00	13.62
		18.49		2018-07-16 21:30:00	13.62
		18.36		2018-07-16 22:00:00	13.62
		18.23		2018-07-16 22:30:00	13.62
		18.15		2018-07-16 23:00:00	13.62
		18.05		2018-07-16 23:30:00	13.62
		17.98		2018-07-17	13.62
		17.92		2018-07-17 00:30:00	13.62
		17.82		2018-07-17 01:00:00	13.62
		17.77		2018-07-17 01:30:00	13.68
		17.72		2018-07-17 02:00:00	13.68
		17.64		2018-07-17 02:30:00	13.62
		17.57		2018-07-17 03:00:00	13.62
		17.51		2018-07-17 03:30:00	13.68
		17.46		2018-07-17 04:00:00	13.62
		17.41		2018-07-17 04:30:00	13.68
		17.41		2018-07-17 05:00:00	13.62
		17.36		2018-07-17 05:30:00	13.62
		17.33		2018-07-17 06:00:00	13.62
		17.33		2018-07-17 06:30:00	13.68
		17.31		2018-07-17 07:00:00	13.68
		17.33		2018-07-17 07:30:00	13.62
		17.41		2018-07-17 08:00:00	13.62
		17.49		2018-07-17 08:30:00	13.68
		17.51		2018-07-17 09:00:00	13.68
		17.57		2018-07-17 09:30:00	13.62
		17.67		2018-07-17 10:00:00	13.68
		17.8		2018-07-17 10:30:00	13.62
		17.98		2018-07-17 11:00:00	13.68
		18.18		2018-07-17 11:30:00	13.62
		18.36		2018-07-17 12:00:00	13.62
		18.44		2018-07-17 12:30:00	13.62
		18.56		2018-07-17 13:00:00	13.62
		18.64		2018-07-17 13:30:00	13.68
		18.82		2018-07-17 14:00:00	13.68
		18.9		2018-07-17 14:30:00	13.62
		19		2018-07-17 15:00:00	13.62
		19.08		2018-07-17 15:30:00	13.62
		19.08		2018-07-17 16:00:00	13.62
		19.13		2018-07-17 16:30:00	13.62
		19.1		2018-07-17 17:00:00	13.62
		19.1		2018-07-17 17:30:00	13.62
		19.08		2018-07-17 18:00:00	13.62
		19.05		2018-07-17 18:30:00	13.62
		18.95		2018-07-17 19:00:00	13.68
		18.85		2018-07-17 19:30:00	13.68
		18.8		2018-07-17 20:00:00	13.62
		18.67		2018-07-17 20:30:00	13.68
		18.59		2018-07-17 21:00:00	13.68
		18.51		2018-07-17 21:30:00	13.62
		18.39		2018-07-17 22:00:00	13.68
		18.26		2018-07-17 22:30:00	13.68
		18.15		2018-07-17 23:00:00	13.62
		18.03		2018-07-17 23:30:00	13.62
		17.9		2018-07-18	13.68
		17.77		2018-07-18 00:30:00	13.68
		17.64		2018-07-18 01:00:00	13.62
		17.54		2018-07-18 01:30:00	13.68
		17.46		2018-07-18 02:00:00	13.68
		17.41		2018-07-18 02:30:00	13.79
		17.33		2018-07-18 03:00:00	13.68
		17.28		2018-07-18 03:30:00	13.68
		17.23		2018-07-18 04:00:00	13.68
		17.23		2018-07-18 04:30:00	13.68
		17.18		2018-07-18 05:00:00	13.68
		17.16		2018-07-18 05:30:00	13.68
		17.16		2018-07-18 06:00:00	13.68
		17.16		2018-07-18 06:30:00	13.68
		17.13		2018-07-18 07:00:00	13.68
		17.18		2018-07-18 07:30:00	13.79
		17.23		2018-07-18 08:00:00	13.68
		17.36		2018-07-18 08:30:00	13.68
		17.41		2018-07-18 09:00:00	13.68
		17.51		2018-07-18 09:30:00	13.68
		17.62		2018-07-18 10:00:00	13.68
		17.69		2018-07-18 10:30:00	13.68
		17.77		2018-07-18 11:00:00	13.68
		17.9		2018-07-18 11:30:00	13.68
		17.98		2018-07-18 12:00:00	13.68
		18.13		2018-07-18 12:30:00	13.62
		18.26		2018-07-18 13:00:00	13.62
		18.44		2018-07-18 13:30:00	13.68
		18.62		2018-07-18 14:00:00	13.68
		18.82		2018-07-18 14:30:00	13.68
		18.95		2018-07-18 15:00:00	13.62
		19		2018-07-18 15:30:00	13.62
		19.08		2018-07-18 16:00:00	13.62
		19.13		2018-07-18 16:30:00	13.68
		19.1		2018-07-18 17:00:00	13.68
		19.08		2018-07-18 17:30:00	13.68
		19.03		2018-07-18 18:00:00	13.68
		19		2018-07-18 18:30:00	13.62
		19		2018-07-18 19:00:00	13.68
		18.97		2018-07-18 19:30:00	13.68
		18.95		2018-07-18 20:00:00	13.68
		18.85		2018-07-18 20:30:00	13.68
		18.77		2018-07-18 21:00:00	13.68
		18.62		2018-07-18 21:30:00	13.62
		18.44		2018-07-18 22:00:00	13.68
		18.33		2018-07-18 22:30:00	13.68
		18.18		2018-07-18 23:00:00	13.68
		18.03		2018-07-18 23:30:00	13.68
		17.87		2018-07-19	13.68
		17.72		2018-07-19 00:30:00	13.68
		17.57		2018-07-19 01:00:00	13.68
		17.41		2018-07-19 01:30:00	13.79
		17.23		2018-07-19 02:00:00	13.79
		17.08		2018-07-19 02:30:00	13.68
		16.98		2018-07-19 03:00:00	13.68
		16.8		2018-07-19 03:30:00	13.68
		16.67		2018-07-19 04:00:00	13.68
		16.59		2018-07-19 04:30:00	13.68
		16.44		2018-07-19 05:00:00	13.68
		16.39		2018-07-19 05:30:00	13.68
		16.31		2018-07-19 06:00:00	13.68
		16.26		2018-07-19 06:30:00	13.68
		16.23		2018-07-19 07:00:00	13.68
		16.31		2018-07-19 07:30:00	13.68
		16.41		2018-07-19 08:00:00	13.68
		16.59		2018-07-19 08:30:00	13.68
		16.87		2018-07-19 09:00:00	13.68
		17.18		2018-07-19 09:30:00	13.62
		17.51		2018-07-19 10:00:00	13.68
		17.74		2018-07-19 10:30:00	13.62
		18.03		2018-07-19 11:00:00	13.62
		18.33		2018-07-19 11:30:00	13.62
		18.62		2018-07-19 12:00:00	13.62
		18.87		2018-07-19 12:30:00	13.62
		19.05		2018-07-19 13:00:00	13.62
		19.21		2018-07-19 13:30:00	13.62
		19.41		2018-07-19 14:00:00	13.62
		19.54		2018-07-19 14:30:00	13.68
		19.62		2018-07-19 15:00:00	13.68
		19.7		2018-07-19 15:30:00	13.62
		19.72		2018-07-19 16:00:00	13.62
		19.78		2018-07-19 16:30:00	13.62
		19.78		2018-07-19 17:00:00	13.62
		19.75		2018-07-19 17:30:00	13.62
		19.7		2018-07-19 18:00:00	13.62
		19.65		2018-07-19 18:30:00	13.68
		19.59		2018-07-19 19:00:00	13.68
		19.49		2018-07-19 19:30:00	13.62
		19.36		2018-07-19 20:00:00	13.62
		19.23		2018-07-19 20:30:00	13.62
		19.13		2018-07-19 21:00:00	13.55
		18.95		2018-07-19 21:30:00	13.55
		18.77		2018-07-19 22:00:00	13.62
		18.62		2018-07-19 22:30:00	13.62
		18.44		2018-07-19 23:00:00	13.62
		18.33		2018-07-19 23:30:00	13.62
		18.13		2018-07-20	13.62
		17.98		2018-07-20 00:30:00	13.62
		17.8		2018-07-20 01:00:00	13.62
		17.67		2018-07-20 01:30:00	13.62
		17.51		2018-07-20 02:00:00	13.62
		17.36		2018-07-20 02:30:00	13.62
		17.28		2018-07-20 03:00:00	13.62
		17.16		2018-07-20 03:30:00	13.62
		17.05		2018-07-20 04:00:00	13.62
		16.98		2018-07-20 04:30:00	13.68
		16.82		2018-07-20 05:00:00	13.62
		16.8		2018-07-20 05:30:00	13.62
		16.77		2018-07-20 06:00:00	13.62
		16.75		2018-07-20 06:30:00	13.55
		16.8		2018-07-20 07:00:00	13.62
		16.77		2018-07-20 07:30:00	13.62
		16.82		2018-07-20 08:00:00	13.62
		16.87		2018-07-20 08:30:00	13.62
		16.9		2018-07-20 09:00:00	13.62
		16.95		2018-07-20 09:30:00	13.62
		16.92		2018-07-20 10:00:00	13.55
		16.98		2018-07-20 10:30:00	13.62
		17.03		2018-07-20 11:00:00	13.55
		17.08		2018-07-20 11:30:00	13.62
		17.18		2018-07-20 12:00:00	13.55
		17.23		2018-07-20 12:30:00	13.62
		17.26		2018-07-20 13:00:00	13.55
		17.31		2018-07-20 13:30:00	13.62
		17.41		2018-07-20 14:00:00	13.62
		17.46		2018-07-20 14:30:00	13.62
		17.54		2018-07-20 15:00:00	13.62
		17.59		2018-07-20 15:30:00	13.62
		17.62		2018-07-20 16:00:00	13.62
		17.67		2018-07-20 16:30:00	13.62
		17.69		2018-07-20 17:00:00	13.62
		17.69		2018-07-20 17:30:00	13.68
		17.64		2018-07-20 18:00:00	13.62
		17.62		2018-07-20 18:30:00	13.62
		17.64		2018-07-20 19:00:00	13.62
		17.64		2018-07-20 19:30:00	13.62
		17.62		2018-07-20 20:00:00	13.62
		17.51		2018-07-20 20:30:00	13.68
		17.49		2018-07-20 21:00:00	13.62
		17.41		2018-07-20 21:30:00	13.68
		17.33		2018-07-20 22:00:00	13.68
		17.28		2018-07-20 22:30:00	13.68
		17.26		2018-07-20 23:00:00	13.62
		17.21		2018-07-20 23:30:00	13.62
		17.16		2018-07-21	13.62
		17.13		2018-07-21 00:30:00	13.68
		17.1		2018-07-21 01:00:00	13.68
		17.08		2018-07-21 01:30:00	13.68
		17.03		2018-07-21 02:00:00	13.68
		16.98		2018-07-21 02:30:00	13.68
		17		2018-07-21 03:00:00	13.68
		16.95		2018-07-21 03:30:00	13.68
		16.95		2018-07-21 04:00:00	13.79
		16.9		2018-07-21 04:30:00	13.79
		16.9		2018-07-21 05:00:00	13.68
		16.9		2018-07-21 05:30:00	13.68
		16.82		2018-07-21 06:00:00	13.79
		16.85		2018-07-21 06:30:00	13.68
		16.8		2018-07-21 07:00:00	13.68
		16.8		2018-07-21 07:30:00	13.68
		16.75		2018-07-21 08:00:00	13.79
		16.75		2018-07-21 08:30:00	13.79
		16.8		2018-07-21 09:00:00	13.79
		16.8		2018-07-21 09:30:00	13.86
		16.82		2018-07-21 10:00:00	13.86
		16.85		2018-07-21 10:30:00	13.86
		16.87		2018-07-21 11:00:00	13.79
		16.92		2018-07-21 11:30:00	13.86
		16.98		2018-07-21 12:00:00	13.91
		17.05		2018-07-21 12:30:00	13.91
		17.03		2018-07-21 13:00:00	13.97
		17.08		2018-07-21 13:30:00	13.97
		17.08		2018-07-21 14:00:00	14.03
		17.08		2018-07-21 14:30:00	14.03
		17.05		2018-07-21 15:00:00	14.03
		17.13		2018-07-21 15:30:00	14.03
		17.1		2018-07-21 16:00:00	14.09
		17.18		2018-07-21 16:30:00	14.09
		17.21		2018-07-21 17:00:00	14.09
		17.23		2018-07-21 17:30:00	14.21
		17.26		2018-07-21 18:00:00	14.21
		17.28		2018-07-21 18:30:00	14.21
		17.31		2018-07-21 19:00:00	14.26
		17.36		2018-07-21 19:30:00	14.26
		17.33		2018-07-21 20:00:00	14.26
		17.31		2018-07-21 20:30:00	14.33
		17.28		2018-07-21 21:00:00	14.33
		17.18		2018-07-21 21:30:00	14.44
		17.13		2018-07-21 22:00:00	14.39
		17.05		2018-07-21 22:30:00	14.39
		17.05		2018-07-21 23:00:00	14.44
		17		2018-07-21 23:30:00	14.44
		16.95		2018-07-22	14.5
		16.9		2018-07-22 00:30:00	14.44
		16.87		2018-07-22 01:00:00	14.5
		16.8		2018-07-22 01:30:00	14.5
		16.77		2018-07-22 02:00:00	14.5
		16.8		2018-07-22 02:30:00	14.62
		16.75		2018-07-22 03:00:00	14.57
		16.72		2018-07-22 03:30:00	14.57
		16.69		2018-07-22 04:00:00	14.62
		16.69		2018-07-22 04:30:00	14.62
		16.69		2018-07-22 05:00:00	14.68
		16.69		2018-07-22 05:30:00	14.62
		16.67		2018-07-22 06:00:00	14.68
		16.72		2018-07-22 06:30:00	14.74
		16.72		2018-07-22 07:00:00	14.74
		16.75		2018-07-22 07:30:00	14.68
		16.77		2018-07-22 08:00:00	14.68
		16.87		2018-07-22 08:30:00	14.62
		17.03		2018-07-22 09:00:00	14.68
		17.23		2018-07-22 09:30:00	14.68
		17.44		2018-07-22 10:00:00	14.68
		17.67		2018-07-22 10:30:00	14.68
		18.05		2018-07-22 11:00:00	14.68
		18.69		2018-07-22 11:30:00	14.68
		19.36		2018-07-22 12:00:00	14.74
		19.8		2018-07-22 12:30:00	14.74
		20.04		2018-07-22 13:00:00	14.74
		20.16		2018-07-22 13:30:00	14.68
		20.29		2018-07-22 14:00:00	14.68
		20.39		2018-07-22 14:30:00	14.68
		20.45		2018-07-22 15:00:00	14.74
		20.52		2018-07-22 15:30:00	14.68
		20.55		2018-07-22 16:00:00	14.68
		20.57		2018-07-22 16:30:00	14.68
		20.55		2018-07-22 17:00:00	14.74
		20.57		2018-07-22 17:30:00	14.62
		20.5		2018-07-22 18:00:00	14.68
		20.45		2018-07-22 18:30:00	14.68
		20.39		2018-07-22 19:00:00	14.68
		20.27		2018-07-22 19:30:00	14.68
		20.19		2018-07-22 20:00:00	14.68
		20.09		2018-07-22 20:30:00	14.62
		19.96		2018-07-22 21:00:00	14.68
		19.78		2018-07-22 21:30:00	14.57
		19.67		2018-07-22 22:00:00	14.74
		19.52		2018-07-22 22:30:00	14.74
		19.41		2018-07-22 23:00:00	14.68
		19.23		2018-07-22 23:30:00	14.74
		19.13		2018-07-23	14.68
		19.1		2018-07-23 00:30:00	14.62
		19.03		2018-07-23 01:00:00	14.68
		19		2018-07-23 01:30:00	14.74
		18.95		2018-07-23 02:00:00	14.62
		18.97		2018-07-23 02:30:00	14.68
		18.95		2018-07-23 03:00:00	14.68
		18.92		2018-07-23 03:30:00	14.62
		18.95		2018-07-23 04:00:00	14.62
		18.9		2018-07-23 04:30:00	14.74
		18.9		2018-07-23 05:00:00	14.62
		18.87		2018-07-23 05:30:00	14.68
		18.82		2018-07-23 06:00:00	14.68
		18.82		2018-07-23 06:30:00	14.68
		18.85		2018-07-23 07:00:00	14.68
		18.85		2018-07-23 07:30:00	14.62
		18.87		2018-07-23 08:00:00	14.62
		18.95		2018-07-23 08:30:00	14.68
		18.97		2018-07-23 09:00:00	14.62
		19		2018-07-23 09:30:00	14.68
		19.05		2018-07-23 10:00:00	14.68
		19.13		2018-07-23 10:30:00	14.62
		19.26		2018-07-23 11:00:00	14.62
		19.67		2018-07-23 11:30:00	14.62
		20.24		2018-07-23 12:00:00	14.62
		20.68		2018-07-23 12:30:00	14.68
		20.88		2018-07-23 13:00:00	14.62
		21.09		2018-07-23 13:30:00	14.57
		21.22		2018-07-23 14:00:00	14.5
		21.27		2018-07-23 14:30:00	14.44
		21.37		2018-07-23 15:00:00	14.5
		21.37		2018-07-23 15:30:00	14.44
		21.48		2018-07-23 16:00:00	14.44
		21.48		2018-07-23 16:30:00	14.44
		21.53		2018-07-23 17:00:00	14.44
		21.5		2018-07-23 17:30:00	14.44
		21.48		2018-07-23 18:00:00	14.39
		21.48		2018-07-23 18:30:00	14.44
		21.37		2018-07-23 19:00:00	14.5
		21.3		2018-07-23 19:30:00	14.39
		21.17		2018-07-23 20:00:00	14.5
		20.98		2018-07-23 20:30:00	14.39
		20.8		2018-07-23 21:00:00	14.33
		20.65		2018-07-23 21:30:00	14.39
		20.5		2018-07-23 22:00:00	14.5
		20.29		2018-07-23 22:30:00	14.39
		20.19		2018-07-23 23:00:00	14.39
		20.04		2018-07-23 23:30:00	14.39
		19.88		2018-07-24	14.44
		19.75		2018-07-24 00:30:00	14.44
		19.62		2018-07-24 01:00:00	14.44
		19.54		2018-07-24 01:30:00	14.39
		19.46		2018-07-24 02:00:00	14.44
		19.36		2018-07-24 02:30:00	14.33
		19.33		2018-07-24 03:00:00	14.39
		19.26		2018-07-24 03:30:00	14.39
		19.21		2018-07-24 04:00:00	14.26
		19.13		2018-07-24 04:30:00	14.44
		19.1		2018-07-24 05:00:00	14.39
		19.03		2018-07-24 05:30:00	14.33
		18.95		2018-07-24 06:00:00	14.39
		18.9		2018-07-24 06:30:00	14.33
		18.85		2018-07-24 07:00:00	14.33
		18.85		2018-07-24 07:30:00	14.39
		18.8		2018-07-24 08:00:00	14.39
		18.77		2018-07-24 08:30:00	14.33
		18.82		2018-07-24 09:00:00	14.39
		18.82		2018-07-24 09:30:00	14.33
		18.85		2018-07-24 10:00:00	14.33
		18.85		2018-07-24 10:30:00	14.33
		18.9		2018-07-24 11:00:00	14.26
		18.92		2018-07-24 11:30:00	14.39
		18.92		2018-07-24 12:00:00	14.33
		18.92		2018-07-24 12:30:00	14.39
		18.9		2018-07-24 13:00:00	14.33
		18.97		2018-07-24 13:30:00	14.39
		18.95		2018-07-24 14:00:00	14.33
		19		2018-07-24 14:30:00	14.33
		19		2018-07-24 15:00:00	14.39
		19		2018-07-24 15:30:00	14.39
		18.97		2018-07-24 16:00:00	14.33
		18.95		2018-07-24 16:30:00	14.33
		18.97		2018-07-24 17:00:00	14.39
		19.03		2018-07-24 17:30:00	14.33
		19.03		2018-07-24 18:00:00	14.39
		19.03		2018-07-24 18:30:00	14.39
		19.03		2018-07-24 19:00:00	14.33
		18.92		2018-07-24 19:30:00	14.39
		18.87		2018-07-24 20:00:00	14.39
		18.77		2018-07-24 20:30:00	14.39
		18.64		2018-07-24 21:00:00	14.39
		18.49		2018-07-24 21:30:00	14.39
		18.39		2018-07-24 22:00:00	14.39
		18.23		2018-07-24 22:30:00	14.44
		18.03		2018-07-24 23:00:00	14.5
		17.87		2018-07-24 23:30:00	14.5
		17.72		2018-07-25	14.5
		17.59		2018-07-25 00:30:00	14.44
		17.44		2018-07-25 01:00:00	14.39
		17.26		2018-07-25 01:30:00	14.5
		17.16		2018-07-25 02:00:00	14.44
		17		2018-07-25 02:30:00	14.5
		16.92		2018-07-25 03:00:00	14.5
		16.8		2018-07-25 03:30:00	14.44
		16.72		2018-07-25 04:00:00	14.5
		16.59		2018-07-25 04:30:00	14.57
		16.57		2018-07-25 05:00:00	14.57
		16.49		2018-07-25 05:30:00	14.5
		16.39		2018-07-25 06:00:00	14.5
		16.39		2018-07-25 06:30:00	14.57
		16.34		2018-07-25 07:00:00	14.5
		16.41		2018-07-25 07:30:00	14.5
		16.46		2018-07-25 08:00:00	14.5
		16.54		2018-07-25 08:30:00	14.5
		16.77		2018-07-25 09:00:00	14.5
		17.08		2018-07-25 09:30:00	14.44
		17.36		2018-07-25 10:00:00	14.39
		17.59		2018-07-25 10:30:00	14.44
		17.77		2018-07-25 11:00:00	14.5
		18.23		2018-07-25 11:30:00	14.44
		18.74		2018-07-25 12:00:00	14.44
		19.05		2018-07-25 12:30:00	14.39
		19.18		2018-07-25 13:00:00	14.33
		19.26		2018-07-25 13:30:00	14.39
		19.33		2018-07-25 14:00:00	14.26
		19.39		2018-07-25 14:30:00	14.21
		19.46		2018-07-25 15:00:00	14.5
		19.49		2018-07-25 15:30:00	14.39
		19.54		2018-07-25 16:00:00	14.33
		19.59		2018-07-25 16:30:00	14.33
		19.59		2018-07-25 17:00:00	14.33
		19.59		2018-07-25 17:30:00	14.39
		19.59		2018-07-25 18:00:00	14.33
		19.52		2018-07-25 18:30:00	14.33
		19.41		2018-07-25 19:00:00	14.33
		19.36		2018-07-25 19:30:00	14.26
		19.23		2018-07-25 20:00:00	14.26
		19.08		2018-07-25 20:30:00	14.33
		18.95		2018-07-25 21:00:00	14.33
		18.8		2018-07-25 21:30:00	14.26
		18.59		2018-07-25 22:00:00	14.26
		18.44		2018-07-25 22:30:00	14.26
		18.33		2018-07-25 23:00:00	14.33
		18.13		2018-07-25 23:30:00	14.39
		18.03		2018-07-26	14.33
		17.87		2018-07-26 00:30:00	14.39
		17.74		2018-07-26 01:00:00	14.33
		17.57		2018-07-26 01:30:00	14.33
		17.46		2018-07-26 02:00:00	14.33
		17.28		2018-07-26 02:30:00	14.33
		17.13		2018-07-26 03:00:00	14.33
		17.05		2018-07-26 03:30:00	14.33
		16.92		2018-07-26 04:00:00	14.33
		16.82		2018-07-26 04:30:00	14.5
		16.69		2018-07-26 05:00:00	14.33
		16.59		2018-07-26 05:30:00	14.39
		16.51		2018-07-26 06:00:00	14.33
		16.44		2018-07-26 06:30:00	14.33
		16.44		2018-07-26 07:00:00	14.33
		16.44		2018-07-26 07:30:00	14.44
		16.51		2018-07-26 08:00:00	14.26
		16.64		2018-07-26 08:30:00	14.33
		16.82		2018-07-26 09:00:00	14.33
		17.16		2018-07-26 09:30:00	14.26
		17.44		2018-07-26 10:00:00	14.26
		17.67		2018-07-26 10:30:00	14.21
		17.9		2018-07-26 11:00:00	14.15
		18.33		2018-07-26 11:30:00	14.21
		19		2018-07-26 12:00:00	14.15
		19.46		2018-07-26 12:30:00	14.15
		19.78		2018-07-26 13:00:00	14.15
		19.91		2018-07-26 13:30:00	14.15
		20.04		2018-07-26 14:00:00	14.21
		20.21		2018-07-26 14:30:00	13.97
		20.27		2018-07-26 15:00:00	13.97
		20.34		2018-07-26 15:30:00	14.15
		20.42		2018-07-26 16:00:00	14.03
		20.45		2018-07-26 16:30:00	14.03
		20.45		2018-07-26 17:00:00	14.03
		20.42		2018-07-26 17:30:00	14.09
		20.37		2018-07-26 18:00:00	13.97
		20.29		2018-07-26 18:30:00	13.91
		20.27		2018-07-26 19:00:00	13.97
		20.14		2018-07-26 19:30:00	13.97
		20.04		2018-07-26 20:00:00	14.03
		19.93		2018-07-26 20:30:00	14.03
		19.78		2018-07-26 21:00:00	14.09
		19.65		2018-07-26 21:30:00	13.97
		19.52		2018-07-26 22:00:00	14.03
		19.33		2018-07-26 22:30:00	14.03
		19.18		2018-07-26 23:00:00	14.03
		18.97		2018-07-26 23:30:00	13.91
		18.85		2018-07-27	13.97
		18.72		2018-07-27 00:30:00	14.03
		18.54		2018-07-27 01:00:00	13.97
		18.41		2018-07-27 01:30:00	13.86
		18.28		2018-07-27 02:00:00	13.91
		18.15		2018-07-27 02:30:00	13.91
		18.05		2018-07-27 03:00:00	13.97
		17.95		2018-07-27 03:30:00	13.97
		17.87		2018-07-27 04:00:00	14.03
		17.74		2018-07-27 04:30:00	13.97
		17.69		2018-07-27 05:00:00	14.03
		17.67		2018-07-27 05:30:00	13.97
		17.64		2018-07-27 06:00:00	13.97
		17.62		2018-07-27 06:30:00	13.91
		17.67		2018-07-27 07:00:00	13.91
		17.74		2018-07-27 07:30:00	13.97
		17.77		2018-07-27 08:00:00	13.97
		17.87		2018-07-27 08:30:00	13.97
		17.98		2018-07-27 09:00:00	14.03
		18.08		2018-07-27 09:30:00	13.91
		18.18		2018-07-27 10:00:00	13.97
		18.33		2018-07-27 10:30:00	13.97
		18.51		2018-07-27 11:00:00	13.97
		18.67		2018-07-27 11:30:00	13.86
		18.77		2018-07-27 12:00:00	13.91
		18.92		2018-07-27 12:30:00	13.79
		19.1		2018-07-27 13:00:00	13.91
		19.21		2018-07-27 13:30:00	13.79
		19.33		2018-07-27 14:00:00	13.68
		19.44		2018-07-27 14:30:00	13.86
[truncated: 2,349 more rows]

## Sheet: Table S4
	Soil N sensor data	SEM	Soil moisture	Soil temperature	Rainfall mm/hr
2021-03-07 00:03:04	76.5326	31.858	30.8282	3.04667	0
2021-03-07 00:18:04	76.2237	31.6985	30.784	2.97111	0
2021-03-07 00:33:04	76.4359	31.7648	30.7749	2.90333	0
2021-03-07 00:48:04	76.5887	31.7993	30.7374	2.83667	0
2021-03-07 01:03:04	77.3916	32.1654	30.7623	2.77	0
2021-03-07 01:18:04	77.3098	32.1342	30.7632	2.71222	0
2021-03-07 01:33:04	77.1702	32.0078	30.7691	2.63222	0
2021-03-07 01:48:04	75.4632	31.0073	30.6558	2.58556	0
2021-03-07 02:03:04	74.9708	30.8126	30.8369	2.54222	0
2021-03-07 02:18:04	76.1123	31.2849	30.7714	2.48778	0
2021-03-07 02:33:04	76.2968	31.3832	30.8187	2.45667	0
2021-03-07 02:48:04	76.376	31.325	30.7717	2.41	0
2021-03-07 03:03:04	76.6782	31.5021	30.7043	2.37444	0
2021-03-07 03:18:04	74.9851	30.6065	30.7478	2.33778	0
2021-03-07 03:33:04	76.3093	31.2295	30.7208	2.30778	0
2021-03-07 03:48:04	76.8364	31.491	30.7437	2.27222	0
2021-03-07 04:03:04	77.1986	31.7313	30.6633	2.23222	0
2021-03-07 04:18:04	75.5485	30.8265	30.6863	2.22	0
2021-03-07 04:33:04	76.4835	31.2629	30.6371	2.17889	0
2021-03-07 04:48:04	77.9141	32.0952	30.6665	2.17	0
2021-03-07 05:03:04	77.0974	31.5658	30.6993	2.14889	0
2021-03-07 05:18:04	77.356	31.7064	30.5887	2.12667	0
2021-03-07 05:33:04	76.4984	31.1667	30.599	2.11222	0
2021-03-07 05:48:04	77.8018	31.9491	30.5932	2.09556	0
2021-03-07 06:03:04	78.1243	31.9259	30.6543	2.09667	0
2021-03-07 06:18:04	77.9117	31.6929	30.6673	2.07556	0
2021-03-07 06:33:04	79.4571	31.9886	30.7088	2.04222	0
2021-03-07 06:48:04	80.3145	32.3237	30.5787	2.03333	0
2021-03-07 07:03:04	80.0887	32.0679	30.603	2.02444	0
2021-03-07 07:18:04	80.8539	32.5467	30.6717	2.03111	0
2021-03-07 07:33:04	81.2204	32.6174	30.6142	2.04778	0
2021-03-07 07:48:04	81.3167	32.6211	30.6848	2.07111	0
2021-03-07 08:03:04	81.9638	32.9786	30.6289	2.11222	0
2021-03-07 08:33:05	81.48	32.7544	30.6727	2.15889	0
2021-03-07 08:48:05	80.4772	32.1232	30.6141	2.24	0
2021-03-07 09:03:05	80.224	32.0363	30.5688	2.32333	0
2021-03-07 09:18:05	79.9555	31.8882	30.5355	2.39667	0
2021-03-07 09:33:05	79.8795	32.3079	30.65	2.48444	0
2021-03-07 09:48:05	79.4931	32.0542	30.5624	2.56222	0
2021-03-07 10:03:05	78.9651	31.8624	30.5716	2.62889	0
2021-03-07 10:18:05	78.9666	31.4872	30.6332	2.69889	0
2021-03-07 10:33:05	79.16	31.619	30.5081	2.80778	0
2021-03-07 10:48:05	79.0816	31.6258	30.5283	2.92	0
2021-03-07 11:03:05	78.0535	31.5578	30.5721	3.09556	0
2021-03-07 11:18:05	77.3876	31.1794	30.524	3.26889	0
2021-03-07 11:33:05	76.2256	30.7209	30.5979	3.46444	0
2021-03-07 11:48:05	74.9573	30.278	30.6131	3.69556	0
2021-03-07 12:03:05	74.3067	30.2273	30.5703	3.94333	0
2021-03-07 12:18:05	73.825	30.2468	30.5464	4.18667	0
2021-03-07 12:33:05	73.4067	30.2155	30.6837	4.43889	0
2021-03-07 12:48:05	74.6755	31.0419	30.6448	4.68	0
2021-03-07 13:03:05	73.9482	30.7927	30.5761	4.93	0
2021-03-07 13:18:05	72.4581	30.1809	30.5411	5.16778	0
2021-03-07 13:33:05	72.4047	30.3018	30.5958	5.38222	0
2021-03-07 13:48:05	72.083	30.2055	30.636	5.60333	0
2021-03-07 14:03:05	71.4912	29.9412	30.4965	5.79333	0
2021-03-07 14:18:05	71.5485	30.1016	30.4738	6.03222	0
2021-03-07 14:33:05	71.475	30.1665	30.5868	6.20778	0
2021-03-07 14:48:05	71.415	30.219	30.5207	6.4	0
2021-03-07 15:03:05	70.8062	29.9295	30.5259	6.56	0
2021-03-07 15:18:05	70.7287	29.9758	30.4428	6.69667	0
2021-03-07 15:33:05	71.1678	30.1891	30.5413	6.84444	0
2021-03-07 15:48:05	70.7	29.9263	30.5338	6.97222	0
2021-03-07 16:03:05	71.5552	30.4182	30.5737	7.11222	0
2021-03-07 16:18:05	70.9385	30.0588	30.4841	7.26333	0
2021-03-07 16:33:06	70.8959	30.0761	30.5792	7.29444	0
2021-03-07 16:48:06	70.7627	29.9504	30.5935	7.31333	0
2021-03-07 17:03:06	70.956	30.0748	30.5543	7.30333	0
2021-03-07 17:18:06	71.17	30.2012	30.4582	7.27222	0
2021-03-07 17:33:06	71.3681	30.34	30.4321	7.22	0
2021-03-07 17:48:06	71.3124	30.2474	30.4187	7.12778	0
2021-03-07 18:03:06	71.7857	30.5574	30.4656	7.02556	0
2021-03-07 18:18:06	72.324	30.7382	30.4843	6.94444	0
2021-03-07 18:33:06	72.1982	30.6995	30.4088	6.84778	0
2021-03-07 18:48:06	72.767	30.9961	30.4665	6.74222	0
2021-03-07 19:03:06	73.2499	31.2075	30.393	6.63	0
2021-03-07 19:18:06	73.4345	31.272	30.4537	6.51444	0
2021-03-07 19:33:06	73.5479	31.2704	30.4585	6.37556	0
2021-03-07 19:48:06	74.2012	31.5763	30.3737	6.24667	0
2021-03-07 20:03:06	74.64	31.7724	30.4125	6.10111	0
2021-03-07 20:18:06	74.8709	31.8753	30.4561	5.96778	0
2021-03-07 20:33:06	75.0588	31.9208	30.4304	5.79111	0
2021-03-07 20:48:06	74.6082	31.6479	30.4201	5.64444	0
2021-03-07 21:03:06	75.6527	32.2199	30.4453	5.45667	0
2021-03-07 21:18:06	75.6934	32.1535	30.4387	5.30444	0
2021-03-07 21:33:06	75.8758	32.2795	30.4146	5.15778	0
2021-03-07 21:48:06	75.9554	32.3037	30.3246	5.02	0
2021-03-07 22:03:06	75.9386	32.303	30.4279	4.89778	0
2021-03-07 22:18:06	76.1828	32.4264	30.4642	4.76667	0
2021-03-07 22:33:06	76.5293	32.5316	30.4476	4.65333	0
2021-03-07 22:48:06	76.8979	32.7588	30.4274	4.56667	0
2021-03-07 23:03:06	77.0548	32.8044	30.3985	4.45667	0
2021-03-07 23:18:06	76.8998	32.7472	30.4469	4.37444	0
2021-03-07 23:33:06	77.5759	33.0357	30.413	4.30111	0
2021-03-07 23:48:06	77.5664	32.9852	30.3727	4.22556	0
2021-03-08 00:03:06	77.7163	33.0104	30.4244	4.18111	0
2021-03-08 00:18:06	78.1758	33.2741	30.39	4.11556	0
2021-03-08 00:33:06	77.8802	33.0638	30.3628	4.07333	0
2021-03-08 00:48:06	77.6191	32.9927	30.3852	4.02778	0
2021-03-08 01:03:07	77.7475	32.9623	30.4468	3.98222	0
2021-03-08 01:18:07	78.0292	33.1662	30.4097	3.94222	0
2021-03-08 01:33:07	77.8424	32.9882	30.415	3.88333	0
2021-03-08 01:48:07	78.019	33.0969	30.4382	3.85778	0
2021-03-08 02:03:07	77.436	32.7603	30.4005	3.83111	0
2021-03-08 02:18:07	77.2938	32.7903	30.3594	3.81667	0
2021-03-08 02:33:07	77.156	32.731	30.3439	3.79333	0
2021-03-08 02:48:07	77.3155	32.8175	30.4159	3.79778	0
2021-03-08 03:03:07	77.5696	32.9292	30.3821	3.78111	0
2021-03-08 03:18:07	76.5706	32.3764	30.4331	3.77111	0
2021-03-08 03:48:07	77.1892	32.7209	30.3885	3.75222	0
2021-03-08 04:03:07	76.9158	32.6377	30.3608	3.74444	0
2021-03-08 04:18:07	77.2682	32.8672	30.3481	3.71889	0
2021-03-08 04:33:07	77.6727	33.0633	30.3473	3.7	0
2021-03-08 04:48:07	77.4366	33.001	30.359	3.68444	0
2021-03-08 05:03:07	77.8918	33.1698	30.3153	3.67667	0
2021-03-08 05:18:07	77.4768	33.031	30.3509	3.67667	0
2021-03-08 05:33:07	78.3057	33.389	30.3921	3.65667	0
2021-03-08 05:48:07	78.1483	33.4078	30.3203	3.66111	0
2021-03-08 06:03:07	78.472	33.6152	30.2325	3.66	0
2021-03-08 06:18:07	77.8654	33.2786	30.2316	3.67333	0
2021-03-08 06:33:07	78.3259	33.5071	30.2945	3.69222	0
2021-03-08 06:48:07	79.2481	33.5531	30.362	3.70222	0
2021-03-08 07:03:07	78.6695	33.5625	30.2889	3.72667	0
2021-03-08 07:18:07	78.7882	33.5769	30.2597	3.73778	0
2021-03-08 07:33:07	79.0164	33.6893	30.3035	3.76222	0
2021-03-08 07:48:07	79.5476	33.4554	30.3433	3.79333	0
2021-03-08 08:03:07	79.6467	33.5029	30.4997	3.83	0
2021-03-08 08:18:07	79.614	33.7384	30.1726	3.89111	0
2021-03-08 08:33:07	79.7266	33.4831	30.2729	3.93667	0
2021-03-08 08:48:07	80.1008	34.0788	30.3485	4.00111	0
2021-03-08 09:03:07	80.2935	33.81	30.232	4.06778	0
2021-03-08 09:18:07	79.9696	33.6457	30.3238	4.13333	0
2021-03-08 09:33:08	79.6918	33.8705	30.3302	4.19889	0
2021-03-08 09:48:08	79.3308	33.8183	30.2774	4.27333	0
2021-03-08 10:03:08	79.3401	33.7902	30.1553	4.34444	0
2021-03-08 10:18:08	79.3997	33.816	30.2485	4.43222	0
2021-03-08 10:33:08	78.6013	33.5346	30.2233	4.55333	0
2021-03-08 10:48:08	78.3125	33.5296	30.1771	4.68111	0
2021-03-08 11:03:08	78.4237	33.6062	30.1664	4.82667	0
2021-03-08 11:18:08	78.2323	33.5792	30.1994	4.97444	0
2021-03-08 11:33:08	77.8701	33.403	30.1634	5.14556	0.4
2021-03-08 11:48:08	77.283	33.1928	30.2076	5.32667	1.6
2021-03-08 12:03:08	77.1523	33.1436	30.2712	5.47222	1.6
2021-03-08 12:18:08	77.1475	33.2575	30.2433	5.58556	2
2021-03-08 12:33:08	76.4526	32.9625	30.2481	5.69667	1.6
2021-03-08 12:48:08	76.6837	33.2064	30.1358	5.82556	2.4
2021-03-08 13:03:08	76.4382	33.0055	30.1405	5.92778	2.8
2021-03-08 13:18:08	76.0817	32.8611	30.1692	6.07333	2
2021-03-08 13:33:08	75.7167	32.659	30.154	6.20778	2
2021-03-08 13:48:08	75.5896	32.6834	30.1142	6.32556	1.6
2021-03-08 14:03:08	75.6827	32.6922	30.2216	6.52111	2.4
2021-03-08 14:18:08	75.5054	32.6166	30.1153	6.65444	1.6
2021-03-08 14:33:08	75.8447	32.6991	30.0956	6.77889	1.2
2021-03-08 14:48:08	76.4243	33.13	30.0516	6.89333	0.8
2021-03-08 15:03:08	75.7786	32.9421	29.9592	6.98222	1.2
2021-03-08 15:18:08	74.5791	32.2805	30.0368	7.00333	1.6
2021-03-08 15:33:08	74.9769	32.5273	29.9879	7.04444	1.6
2021-03-08 15:48:08	75.1064	32.4965	30.0259	7.08556	0.8
2021-03-08 16:03:08	75.3959	32.7212	30.1037	7.12	1.2
2021-03-08 16:18:08	75.7065	32.9019	30.0302	7.18333	0.8
2021-03-08 16:33:08	76.0529	33.0358	30.0937	7.21556	1.2
2021-03-08 16:48:08	75.457	32.6885	30.1208	7.22333	1.6
2021-03-08 17:03:08	76.2993	33.1727	30.0352	7.18	1.6
2021-03-08 17:18:08	76.7419	33.3407	30.0613	7.09889	0.4
2021-03-08 17:33:09	76.4389	33.154	30.0268	7.01222	0.4
2021-03-08 18:03:09	76.6806	33.2252	29.8554	6.91556	0
2021-03-08 18:18:09	77.4996	33.6932	29.9582	6.84222	0.4
2021-03-08 18:33:09	77.2142	33.5457	30.0368	6.75556	2.8
2021-03-08 18:48:09	77.6603	33.7878	30.078	6.65778	1.6
2021-03-08 19:03:09	77.3057	33.5374	29.7551	6.56556	1.2
2021-03-08 19:18:09	77.8169	33.8096	30.0319	6.47	2.8
2021-03-08 19:33:09	78.9339	34.4485	30.0286	6.37333	3.2
2021-03-08 19:48:09	79.1303	34.58	30.1228	6.27778	3.2
2021-03-08 20:03:09	79.8138	34.9393	30.071	6.17667	4.8
2021-03-08 20:18:09	79.3805	34.7182	30.0342	6.09	4
2021-03-08 20:33:09	79.1299	34.4737	30.0423	6.01222	0.8
2021-03-08 20:48:09	77.5744	33.6501	30.0019	5.93111	0.4
2021-03-08 21:03:09	77.0982	33.2913	30.0713	5.86111	0
2021-03-08 21:18:09	75.8109	32.6284	30.072	5.79	0.4
2021-03-08 21:33:09	73.7443	31.5173	29.9929	5.71889	0
2021-03-08 21:48:09	73.3125	31.3722	29.9698	5.65333	0
2021-03-08 22:03:09	73.4965	31.4148	30.0254	5.60222	0.4
2021-03-08 22:18:09	75.2092	32.2661	29.9731	5.54444	0
2021-03-08 22:33:09	68.1164	29.1441	30.0203	5.48444	0
2021-03-08 22:48:09	73.1892	31.283	29.8071	5.42	0
2021-03-08 23:03:09	73.8229	31.5268	29.7641	5.37667	0
2021-03-08 23:18:09	74.365	31.8523	29.729	5.32556	0.4
2021-03-08 23:33:09	71.2138	30.3181	29.7644	5.27222	1.2
2021-03-08 23:48:09	71.4513	30.3922	29.7522	5.08857	0
2021-03-09 00:03:09	71.7802	30.5146	30.0494	5.04	0.4
2021-03-09 00:18:09	73.0157	31.0405	29.6486	5.01571	0
2021-03-09 00:33:09	75.1432	32.1402	29.6891	5.00714	0
2021-03-09 00:48:09	75.3831	32.2269	29.651	4.98286	0
2021-03-09 01:03:09	77.1652	33.2079	29.7164	4.95571	0
2021-03-09 01:18:09	77.4184	33.3695	29.7159	4.92857	0
2021-03-09 01:33:09	78.1081	33.757	29.705	4.89	0
2021-03-09 01:48:10	77.7483	33.5985	29.6895	4.85571	0
2021-03-09 02:03:10	79.0467	34.3353	29.5961	4.83429	0
2021-03-09 02:18:10	77.6802	33.488	29.5861	4.82857	0
2021-03-09 02:33:10	77.9799	33.7451	29.622	4.82429	0
2021-03-09 03:03:10	78.0649	33.6356	29.6529	4.83429	0.4
2021-03-09 03:18:10	78.7356	34.1428	29.7285	4.86857	2.4
2021-03-09 03:33:10	80.1311	34.9569	29.7127	4.89286	0.8
2021-03-09 03:48:10	80.3645	35.2005	29.6374	4.93286	0.4
2021-03-09 04:03:10	81.143	35.5242	29.641	4.98143	0
2021-03-09 04:18:10	81.1714	35.7324	29.7164	5.01857	0
2021-03-09 04:33:10	81.5411	36.0074	29.6055	5.05286	0
2021-03-09 04:48:10	81.5738	36.004	29.7884	5.09571	0
2021-03-09 05:03:10	81.8371	36.273	29.8556	5.11286	0
2021-03-09 05:18:10	82.3601	36.587	29.7416	5.14143	0
2021-03-09 05:33:10	82.6024	36.7222	29.6458	5.17143	0
2021-03-09 05:48:10	83.8662	36.9655	29.7756	5.19286	0
2021-03-09 06:03:10	83.7989	36.6987	29.739	5.20857	0
2021-03-09 06:18:10	84.129	36.8321	29.8155	5.23857	0
2021-03-09 06:33:10	84.5027	37.0162	29.6762	5.25	0
2021-03-09 06:48:10	85.0287	37.4215	29.6722	5.30286	0
2021-03-09 07:03:10	86.2967	38.2472	29.772	5.33143	0
2021-03-09 07:18:10	85.2723	37.4767	29.7565	5.35429	0
2021-03-09 07:33:10	85.6114	37.6807	29.59	5.39857	0
2021-03-09 07:48:10	83.5877	36.4596	29.6295	5.44714	0
2021-03-09 08:03:10	82.4874	35.7954	29.6064	5.50714	0
2021-03-09 08:33:10	82.6196	35.8535	29.7007	5.54	0
2021-03-09 08:48:10	82.9235	36.0037	29.6558	5.56714	0.4
2021-03-09 09:03:10	82.5532	35.776	29.6568	5.64286	1.6
2021-03-09 09:18:10	81.5454	35.1533	29.6304	5.73286	0
2021-03-09 09:33:10	78.8869	33.656	29.6767	5.84857	0.4
2021-03-09 09:48:10	79.1184	33.778	29.8192	6.00143	0
2021-03-09 10:03:11	78.9823	33.7543	29.6453	6.17143	0
2021-03-09 10:18:11	77.1678	32.8012	29.5645	6.35429	0
2021-03-09 10:33:11	76.2528	32.3626	29.6489	6.54429	0
2021-03-09 10:48:11	76.7003	32.6158	29.6431	6.77429	0.4
2021-03-09 11:03:11	74.947	31.7296	29.599	7.02857	0
2021-03-09 11:18:11	76.7075	32.6929	29.594	7.24571	0
2021-03-09 11:33:11	70.6652	29.7596	29.5305	7.43571	0
2021-03-09 11:48:11	71.9446	30.3334	29.5583	7.57429	0
2021-03-09 12:03:11	70.1245	29.5177	29.5001	7.69857	0
2021-03-09 12:18:11	70.6229	29.7147	29.561	7.82286	0
2021-03-09 12:33:11	70.1824	29.5315	29.5365	7.95	0
2021-03-09 12:48:11	69.5767	29.2657	29.4538	8.06714	0
2021-03-09 13:03:11	70.1052	29.4389	29.4483	8.11857	0
2021-03-09 13:18:11	70.291	29.5574	29.4366	8.16	0
2021-03-09 13:33:11	71.3394	30.1353	29.4748	8.17429	0
2021-03-09 13:48:11	73.3767	31.2044	29.4234	8.16429	0
2021-03-09 14:03:11	75.9504	32.5722	29.467	8.16714	0
2021-03-09 14:18:11	77.7688	33.6931	29.2914	8.15857	0
2021-03-09 14:33:11	79.1685	34.6517	29.2995	8.13714	0
2021-03-09 14:48:11	81.8588	36.7391	29.271	8.12857	0
2021-03-09 15:03:11	84.3322	38.4433	29.2959	8.10429	0.4
2021-03-09 15:18:11	85.768	39.3199	29.2277	8.06429	0
2021-03-09 15:33:11	89.3387	41.2778	29.265	8.02143	0
2021-03-09 15:48:11	90.4198	42.1347	29.2273	7.95857	0
2021-03-09 16:03:11	92.5426	44.1829	29.1928	7.89286	0.4
2021-03-09 16:18:11	94.9636	45.8377	29.1471	7.80143	2
2021-03-09 16:33:11	97.0934	47.1914	29.0589	7.69571	2
2021-03-09 16:48:11	98.2646	47.9815	29.1193	7.60286	0
2021-03-09 17:03:11	98.0415	47.7956	29.1047	7.50571	0
2021-03-09 17:18:11	97.128	47.7112	29.1029	7.40286	0
2021-03-09 17:33:11	99.4558	48.5843	29.1217	7.33	0
2021-03-09 17:48:11	99.2119	48.1835	29.1457	7.22429	0
2021-03-09 18:03:12	96.1182	48.6079	29.039	7.14714	0
2021-03-09 18:18:12	95.459	49.2331	29.1034	7.06857	0
2021-03-09 18:33:12	96.0493	49.0952	29.158	6.99857	0
2021-03-09 18:48:12	95.5194	48.3787	29.1134	6.94857	0
2021-03-09 19:03:12	96.5154	49.4076	29.0271	6.88429	0
2021-03-09 19:18:12	97.2564	49.8811	29.0998	6.83	0
2021-03-09 19:33:12	92.4768	46.6602	29.0435	6.77	0
2021-03-09 19:48:12	76.3633	33.2728	28.9936	6.71143	0
2021-03-09 20:03:12	65.455	26.0271	29.0654	6.67714	0
2021-03-09 20:18:12	60.1892	23.6573	28.9881	6.64714	0
2021-03-09 20:33:12	56.9156	22.8827	29.0381	6.62429	0
2021-03-09 20:48:12	55.5188	22.7935	29.3053	6.60857	0
2021-03-09 21:03:12	55.046	22.9156	30.1117	6.56857	0
2021-03-09 21:18:12	55.5153	23.2047	31.0568	6.55857	0
2021-03-09 21:33:12	55.1462	23.5385	31.8737	6.54714	0
2021-03-09 21:48:12	53.438	23.4502	32.2491	6.51857	0
2021-03-09 22:03:12	55.2042	24.9377	32.5036	6.52286	0
2021-03-09 22:18:12	54.3242	24.1924	32.6336	6.50857	0
2021-03-09 22:33:12	53.8732	23.7866	32.9163	6.51429	0
2021-03-09 22:48:12	107.397	63.4483	32.939	6.51143	0
2021-03-09 23:03:12	110.017	65.4495	32.9163	6.50714	0
2021-03-09 23:18:12	109.561	64.434	33.1741	6.50714	0.4
2021-03-09 23:33:12	100.731	56.0583	33.5947	6.52286	0
2021-03-09 23:48:12	89.4738	46.4259	34.0619	6.54	0
2021-03-10 00:03:12	65.2929	34.0469	35.0271	6.54429	0.8
2021-03-10 00:18:12	67.1153	33.4535	35.7523	6.57429	1.6
2021-03-10 00:33:12	70.4149	34.4153	36.4871	6.58286	1.6
2021-03-10 00:48:12	70.9118	34.1595	37.2233	6.61429	3.6
2021-03-10 01:03:12	74.5151	36.3547	37.8086	6.62714	0.8
2021-03-10 01:18:12	67.5622	31.6761	38.0299	6.64286	0
2021-03-10 01:33:12	68.0446	31.0517	38.6679	6.67857	0.8
2021-03-10 01:48:12	61.0761	26.8947	39.4499	6.69429	0
2021-03-10 02:03:12	57.457	25.5461	41.6983	6.71571	0
2021-03-10 02:18:13	53.0307	24.6574	41.9384	6.73571	0
2021-03-10 02:33:13	38.7139	16.8634	42.2307	6.76571	0
2021-03-10 02:48:13	25.6212	10.727	42.7771	6.79857	0
2021-03-10 03:03:13	21.0534	7.28083	43.2417	6.81714	0.8
2021-03-10 03:18:13	20.2898	6.63662	43.5138	6.84286	0.4
2021-03-10 03:33:13	19.7617	6.12335	43.7511	6.87286	0
2021-03-10 03:48:13	17.3925	5.29064	43.8647	6.90286	0
2021-03-10 04:03:13	16.67	5.05539	43.9838	6.92143	0.4
2021-03-10 04:18:13	17.453	5.51649	43.9339	6.94429	0
2021-03-10 04:33:13	19.6575	6.45048	44.0247	6.97857	0
2021-03-10 04:48:13	20.838	7.06474	44.0365	7.01571	0
2021-03-10 05:18:13	20.9755	6.91311	44.1048	7.03571	0
2021-03-10 05:33:13	20.434	6.62775	44.27	7.05286	0
2021-03-10 05:48:13	20.7991	6.67355	44.3146	7.08429	0
2021-03-10 06:03:13	22.0242	7.06872	44.2545	7.13	0
2021-03-10 06:33:13	22.8404	7.72182	44.4781	7.18286	0
2021-03-10 07:18:13	22.2613	7.23972	44.6649	7.20714	0
2021-03-10 07:33:13	22.726	7.46786	44.5801	7.24429	0
2021-03-10 07:48:13	23.4073	7.97381	44.7891	7.28	0
2021-03-10 08:03:13	23.3321	8.00311	44.9958	7.31	0
2021-03-10 08:18:13	23.2836	7.93607	45.2054	7.33857	0
2021-03-10 08:33:13	23.3334	7.87062	45.3067	7.38286	0
2021-03-10 08:48:13	23.8593	8.06277	45.0363	7.42286	0
2021-03-10 09:03:13	23.9239	8.18868	45.2619	7.47286	0
2021-03-10 09:18:13	23.5519	7.90707	45.3764	7.50429	0
2021-03-10 09:33:13	23.4343	7.84387	45.3502	7.56286	0
2021-03-10 09:48:13	23.1241	7.63654	45.5522	7.64	0
2021-03-10 10:18:13	19.8935	5.77604	45.3901	7.72571	0
2021-03-10 10:33:14	19.7844	5.66613	45.4254	7.79286	0
2021-03-10 10:48:14	20.6419	6.76477	45.3395	7.85143	0
2021-03-10 11:03:14	22.0187	8.06987	45.2446	7.91429	0
2021-03-10 11:18:14	20.5903	6.75703	45.0571	7.98	0
2021-03-10 11:33:14	19.0333	5.22691	45.1949	8.03714	0
2021-03-10 11:48:14	20.6269	5.85728	45.1118	8.06571	0
2021-03-10 12:03:14	21.2355	6.33645	45.1721	8.13571	0
2021-03-10 12:18:14	22.1261	6.90043	45.2272	8.20714	0.4
2021-03-10 12:33:14	23.0867	7.35568	45.6613	8.27429	0
2021-03-10 12:48:14	21.9178	7.02368	45.4437	8.33	0
2021-03-10 13:03:14	53.2203	32.9912	45.6839	8.39	0
2021-03-10 13:18:14	69.6143	50.5025	45.5904	8.48571	0.4
2021-03-10 13:48:14	67.1289	46.9555	45.4122	8.56	0
2021-03-10 14:03:14	65.7655	47.9594	45.594	8.64143	0
2021-03-10 14:18:14	61.1144	44.0734	46.0357	8.70571	0
2021-03-10 14:33:14	59.8373	42.995	46.0029	8.76143	0
2021-03-10 14:48:14	59.9194	42.9233	45.8422	8.81286	0
2021-03-10 15:03:14	56.086	38.5353	45.7656	8.82857	0
2021-03-10 15:18:14	37.4605	20.1014	45.9258	8.88	0
2021-03-10 15:33:14	24.0898	8.48114	46.0538	8.91429	0
2021-03-10 15:48:14	20.5118	6.7478	46.1792	8.95857	0
2021-03-10 16:03:14	19.5602	6.11861	46.3618	8.99429	0
2021-03-10 16:18:14	19.0222	5.7144	46.1209	9.01	0
2021-03-10 16:33:14	18.5766	5.45185	45.7839	9.03857	0
2021-03-10 16:48:14	17.9414	5.2794	45.7	9.02714	0
2021-03-10 17:03:14	16.9787	5.38397	45.723	9.06	0
2021-03-10 17:18:14	16.7016	5.40448	45.5858	9.05	0
2021-03-10 17:33:14	16.7599	5.08715	45.5272	9.05857	0
2021-03-10 17:48:14	16.2184	4.67484	45.3482	9.03857	0
2021-03-10 18:03:14	16.3521	4.58885	45.3885	9.01571	0
2021-03-10 18:33:15	15.8416	4.36709	45.183	9.01286	0
2021-03-10 18:48:15	15.7874	4.4557	45.1327	9.00143	0
2021-03-10 19:03:15	17.336	4.90207	45.1584	8.97143	0
2021-03-10 19:33:15	21.2108	7.47826	45.063	8.94571	0
2021-03-10 19:48:15	22.5922	8.46569	44.9085	8.91857	0
2021-03-10 20:03:15	23.8346	9.25175	44.8703	8.9	0
2021-03-10 20:18:15	25.5433	10.4597	44.7594	8.88571	0
2021-03-10 20:33:15	27.026	11.5202	44.7065	8.86286	0
2021-03-10 20:48:15	27.0793	11.3289	44.473	8.82714	0
2021-03-10 21:03:15	67.0842	44.2386	44.3521	8.79429	0
2021-03-10 21:18:15	46.6449	27.4757	44.161	8.77857	0.8
2021-03-10 21:33:15	59.3831	38.198	44.0885	8.74571	1.6
2021-03-10 21:48:15	29.126	13.5418	44.0793	8.72571	0.8
2021-03-10 22:03:15	28.8026	12.6483	43.9896	8.68286	2
2021-03-10 22:18:15	30.1126	13.5834	43.9033	8.65857	1.2
2021-03-10 22:33:15	30.9007	13.72	43.7929	8.61571	0.8
2021-03-10 22:48:15	31.7925	14.1774	43.702	8.54857	0.8
2021-03-10 23:18:15	33.4195	15.4064	43.6893	8.50143	0
2021-03-10 23:33:15	33.983	15.5193	44.1193	8.47143	0
2021-03-10 23:48:15	35.0496	16.0537	44.4133	8.41571	0
2021-03-11 00:03:15	35.8819	16.5762	44.4284	8.38429	0
2021-03-11 00:18:15	36.4512	17.1787	44.5569	8.33	0
2021-03-11 00:33:15	34.6533	17.4646	44.4629	8.28143	0.4
2021-03-11 01:03:15	17.8972	6.31836	44.2304	8.23286	2.4
2021-03-11 01:18:15	18.2191	6.44791	44.2851	8.20143	1.2
2021-03-11 01:33:15	18.5963	6.61874	44.1311	8.14857	3.6
2021-03-11 01:48:15	16.8827	6.28063	44.1351	8.11857	1.2
2021-03-11 02:03:15	14.3781	5.41814	44.0274	8.09143	2.4
2021-03-11 02:18:15	14.3707	5.5046	43.8603	8.05429	0
2021-03-11 02:48:16	20.4982	6.85892	43.8048	8.00714	0
2021-03-11 03:03:16	62.2807	46.3724	43.6667	7.97286	0
2021-03-11 03:33:16	25.9769	13.2888	43.522	7.96429	0
2021-03-11 03:48:16	24.6733	11.9862	43.3344	7.93286	0
2021-03-11 04:03:16	25.3608	12.1448	43.2217	7.91714	0
2021-03-11 04:18:16	54.8449	28.8671	43.3056	7.91571	0
2021-03-11 04:33:16	34.6349	18.4872	43.1216	7.88571	0
2021-03-11 04:48:16	35.3637	18.668	43.018	7.87714	0
2021-03-11 05:03:16	44.7138	25.7526	42.9853	7.88143	0
2021-03-11 05:18:16	20.4834	9.77441	42.9217	7.87714	0
2021-03-11 05:33:16	21.1791	10.2465	42.3211	7.84286	0
2021-03-11 05:48:16	21.8165	10.7098	42.0927	7.83571	0
2021-03-11 06:03:16	22.2228	11.0989	42.4763	7.81714	0
2021-03-11 06:18:16	22.8687	11.5346	42.7595	7.78286	0
2021-03-11 06:33:16	23.5531	11.9713	42.8049	7.76286	0
2021-03-11 06:48:16	24.2323	12.4319	42.8122	7.74857	0
2021-03-11 07:03:16	24.7824	12.8634	42.8539	7.71857	0
2021-03-11 07:18:16	25.7871	13.3825	43.0704	7.69714	0
2021-03-11 07:33:16	25.8046	13.2169	43.1903	7.66429	0
2021-03-11 07:48:16	26.3363	13.5902	43.2378	7.59429	0
2021-03-11 08:03:16	28.9526	14.4419	43.4535	7.54429	0
2021-03-11 08:18:16	28.4743	14.1895	43.2365	7.52429	0
2021-03-11 08:33:16	19.5521	8.2129	43.4353	7.49143	0
2021-03-11 08:48:16	18.3022	7.61884	43.1915	7.44429	0
2021-03-11 09:03:16	18.1784	7.74388	43.2517	7.41571	0
2021-03-11 09:18:16	17.8648	7.67973	43.262	7.40143	0
2021-03-11 09:33:16	17.9465	7.67608	43.1708	7.39	0
2021-03-11 09:48:16	18.1542	7.76392	42.9477	7.38286	0
2021-03-11 10:03:16	17.6149	7.76124	42.9254	7.39143	0
2021-03-11 10:18:16	17.879	8.18968	42.8943	7.40286	0
2021-03-11 10:33:16	18.251	8.44134	42.6814	7.4	0
2021-03-11 10:48:17	18.6236	8.66692	42.7002	7.44143	0
2021-03-11 11:03:17	19.2015	9.08077	42.6295	7.47571	0
2021-03-11 11:18:17	19.4308	9.27893	42.1137	7.52429	0
2021-03-11 11:33:17	19.6737	9.62139	41.7901	7.55857	0
2021-03-11 11:48:17	20.2179	10.0321	41.4306	7.68	0
2021-03-11 12:03:17	21.1846	10.3188	41.1616	7.75571	0
2021-03-11 12:18:17	21.4577	10.4413	41.1281	7.84571	0
2021-03-11 12:33:17	22.2061	10.6628	41.1625	7.93	0
2021-03-11 12:48:17	22.6073	10.7354	41.0646	8.03857	0
2021-03-11 13:18:17	22.9976	11.0501	40.9569	8.07286	0
2021-03-11 13:33:17	22.5765	11.5685	40.846	8.11714	0
2021-03-11 13:48:17	23.092	11.7443	40.9351	8.14571	0
2021-03-11 14:03:17	23.1048	11.3728	40.484	8.16286	0
2021-03-11 14:33:17	23.9076	11.55	40.3532	8.19429	0
2021-03-11 14:48:17	24.0709	11.5087	40.4376	8.23857	0
2021-03-11 15:03:17	24.3134	11.5453	40.2128	8.29714	0
2021-03-11 15:18:17	26.742	12.0769	40.1659	8.34714	0
2021-03-11 15:33:17	24.9097	11.9916	40.2037	8.35	0
2021-03-11 15:48:17	25.1501	12.173	40.6536	8.33143	0
2021-03-11 16:03:17	25.1793	12.1485	41.1974	8.29	0
2021-03-11 16:18:17	25.0651	12.0916	41.4973	8.24571	0
2021-03-11 16:33:17	25.4495	12.2875	41.3099	8.21286	0
2021-03-11 16:48:17	26.0052	12.7752	41.4008	8.18286	0
2021-03-11 17:03:17	26.2263	12.8965	41.2317	8.12571	0
2021-03-11 17:18:17	27.3816	13.4689	41.288	8.05714	0
2021-03-11 17:33:17	27.7676	13.6826	41.2081	8.02	0
2021-03-11 17:48:17	27.8121	13.8133	41.0104	7.99	0
2021-03-11 18:03:17	22.6038	12.1191	40.9067	7.94286	0
2021-03-11 18:18:17	20.9384	11.8756	40.5054	7.85286	0
2021-03-11 18:33:17	20.9213	12.0198	40.3671	7.73571	0
2021-03-11 19:03:18	27.1183	13.6217	40.2962	7.63571	0
2021-03-11 19:18:18	25.2044	12.9615	40.5435	7.53571	0
2021-03-11 19:33:18	21.2659	12.0569	40.538	7.48	0
2021-03-11 19:48:18	21.5233	12.2304	40.8432	7.61111	0.4
2021-03-11 20:03:18	21.7697	12.4398	40.8659	7.52222	2
2021-03-11 20:18:18	21.9904	12.6645	40.7867	7.44778	2.8
2021-03-11 20:33:18	22.3068	12.5546	40.8022	7.38	2
2021-03-11 20:48:18	23.2512	12.9889	40.7202	7.31111	1.6
2021-03-11 21:03:18	23.7547	13.096	40.5854	7.22889	0
2021-03-11 21:18:18	23.9333	13.381	40.7012	7.15556	0.4
2021-03-11 21:33:18	25.0198	13.6227	40.6603	7.07333	0
2021-03-11 21:48:18	25.858	14.0668	40.563	6.99889	0
2021-03-11 22:03:18	25.9851	13.9218	40.5091	6.93667	0
2021-03-11 22:18:18	26.3833	14.1091	40.5394	6.87889	0
2021-03-11 22:33:18	26.8482	14.2395	40.5348	6.82444	0
2021-03-11 22:48:18	27.0886	14.2548	40.4045	6.75222	0
2021-03-11 23:03:18	27.4786	14.5241	40.3581	6.67889	0
2021-03-11 23:18:18	22.9122	10.8062	40.368	6.61667	0
2021-03-11 23:33:18	23.1991	10.8445	40.2281	6.55111	0
2021-03-11 23:48:18	23.5568	10.9309	40.3063	6.49222	0
2021-03-12 00:03:18	23.7966	11.0062	40.2218	6.44	0
2021-03-12 00:33:18	23.964	10.9775	40.289	6.40111	0
2021-03-12 00:48:18	24.2154	11.0278	40.3228	6.33667	0
2021-03-12 01:03:18	24.4592	11.0609	40.1882	6.29778	0
2021-03-12 01:18:18	24.6568	11.1294	40.1261	6.26333	0
2021-03-12 01:33:18	24.9449	11.211	40.0415	6.22667	0
2021-03-12 01:48:18	25.1569	11.2676	40.0644	6.19444	0
2021-03-12 02:03:18	25.4242	11.3744	40.2379	6.15222	0
2021-03-12 02:18:18	25.6594	11.4401	40.4625	6.11889	0
2021-03-12 02:33:18	26.0267	11.5701	40.7824	6.11	0
2021-03-12 02:48:18	26.2191	11.5415	40.8795	6.07667	0
2021-03-12 03:03:19	26.0959	11.4023	40.8132	6.05	0
2021-03-12 03:18:19	26.7699	11.7267	40.9295	6.02667	0
2021-03-12 03:33:19	26.5924	11.6172	40.8696	5.99111	0
2021-03-12 03:48:19	27.232	12.0067	40.964	5.97667	0
2021-03-12 04:03:19	27.626	12.1148	40.9787	5.94222	0
2021-03-12 04:18:19	27.9971	12.2214	40.8156	5.94	0
2021-03-12 04:33:19	28.1625	12.2534	40.8095	5.92667	0
2021-03-12 04:48:19	28.4012	12.347	40.7892	5.9	0
2021-03-12 05:03:19	26.2509	11.5974	40.7556	5.89889	0
2021-03-12 05:18:19	23.2569	10.2064	40.6789	5.90333	0
2021-03-12 05:33:19	55.4385	31.7765	40.701	5.88222	0
2021-03-12 05:48:19	30.4026	13.6211	40.6198	5.88	0
2021-03-12 06:03:19	26.3225	11.5523	40.6645	5.87222	0
2021-03-12 06:18:19	26.7651	11.7455	40.8053	5.86	0
2021-03-12 06:33:19	25.7282	11.3725	41.0542	5.84778	0
2021-03-12 06:48:19	23.2514	10.7641	41.1609	5.83111	0
2021-03-12 07:03:19	23.554	11.0999	41.189	5.82556	0
2021-03-12 07:18:19	24.0853	11.2789	41.1742	5.80889	0
2021-03-12 07:33:19	24.1071	11.4597	41.1314	5.79556	0
2021-03-12 07:48:19	23.9546	11.5231	41.1652	5.78444	0
2021-03-12 08:03:19	23.5979	11.3244	41.1404	5.77	0
2021-03-12 08:18:19	26.0825	12.2243	41.0341	5.76889	0
2021-03-12 08:33:19	27.9982	12.7042	41.0067	5.75556	0
2021-03-12 08:48:19	28.5133	12.9244	40.832	5.76	0
2021-03-12 09:03:19	28.9057	13.0241	40.9167	5.75222	0
2021-03-12 09:33:19	29.5834	13.3852	40.9631	5.76889	0
2021-03-12 09:48:19	30.3745	13.6736	41.1001	5.79778	0
2021-03-12 10:03:19	30.6986	13.9293	41.2001	5.82333	0
2021-03-12 10:18:19	31.1688	14.2198	41.2538	5.85889	0
2021-03-12 10:33:19	31.6782	14.4755	41.3329	5.88778	0
2021-03-12 10:48:19	31.999	14.658	41.6005	5.91778	0
2021-03-12 11:03:19	31.9731	14.7246	42.0362	5.97778	0
2021-03-12 12:18:20	31.7074	14.9957	42.4956	6.02667	0
2021-03-12 12:33:20	36.7255	17.0594	42.7475	6.06778	0
2021-03-12 12:48:20	35.9416	17.8173	42.8023	6.09889	0
2021-03-12 13:03:20	36.0539	17.8411	42.7815	6.14333	0
2021-03-12 13:18:20	35.0323	17.626	42.7606	6.17222	0
2021-03-12 13:48:20	35.3018	17.9964	42.7399	6.20778	0
2021-03-12 14:03:20	35.328	18.1375	42.688	6.24444	0
2021-03-12 14:18:20	35.3092	18.3482	42.7408	6.33	0
2021-03-12 14:33:20	36.2873	19.0172	42.5827	6.37889	0
2021-03-12 14:48:20	36.9634	19.394	42.5272	6.41444	0
2021-03-12 15:03:20	37.0206	19.6624	42.3218	6.45778	0
2021-03-12 15:33:20	36.9621	19.9091	42.1835	6.54444	0
2021-03-12 15:48:20	37.3069	20.1751	42.0971	6.60556	0
2021-03-12 16:03:20	38.0151	20.4863	42.1044	6.74444	0
2021-03-12 16:18:20	39.1039	21.0024	41.9389	6.83556	0
2021-03-12 16:33:20	25.8668	12.6741	41.8706	6.88444	0
2021-03-12 16:48:20	23.9491	12.5151	41.8497	6.92667	0
2021-03-12 17:03:20	23.5873	12.5802	41.7396	6.95778	0
2021-03-12 17:18:20	23.429	13.0316	41.6832	6.98444	0
2021-03-12 17:33:20	23.0822	13.0641	41.734	6.97556	0
2021-03-12 17:48:20	22.9681	12.8636	42.7312	6.97556	0
2021-03-12 18:03:20	23.2814	13.1086	42.8257	6.97889	0
2021-03-12 18:18:20	25.8077	15.2086	42.862	6.95333	0
2021-03-12 19:03:20	27.3161	15.9984	42.8139	6.96444	0
2021-03-12 19:18:20	27.111	15.7616	42.7029	6.92889	0
2021-03-12 19:33:21	27.6098	16.0022	42.5855	6.86333	0
2021-03-12 20:03:21	28.0873	16.2309	42.6491	6.86	0
2021-03-12 20:18:21	28.7246	16.4122	42.4779	6.85444	0
2021-03-12 20:33:21	29.0185	16.2668	42.4025	6.85778	0
2021-03-12 20:48:21	30.073	16.8863	42.4297	6.87222	0
2021-03-12 21:03:21	30.2713	16.945	42.3158	6.89889	0
2021-03-12 21:48:21	34.89	17.6412	42.3147	6.91333	0
2021-03-12 22:18:21	33.6305	17.2536	42.2076	6.92111	0
2021-03-12 22:33:21	34.0042	17.7589	42.149	6.91778	0
2021-03-12 22:48:21	33.7187	17.5609	42.0452	6.91556	0
2021-03-12 23:03:21	32.8432	17.8394	42.0198	6.92111	0
2021-03-12 23:18:21	34.6055	17.8242	41.9814	6.92111	0
2021-03-12 23:33:21	36.6896	17.6765	41.9104	6.89889	0
2021-03-12 23:48:21	35.3182	17.7553	41.8947	6.88	0
2021-03-13 00:03:21	34.0429	17.831	42.0585	6.85444	0
2021-03-13 00:18:21	38.8589	18.0381	42.1491	6.83222	0
2021-03-13 00:33:21	37.3233	17.5898	42.3991	6.78556	0.4
2021-03-13 00:48:21	34.5631	17.8534	42.5846	6.75222	0
2021-03-13 01:03:21	34.5675	17.7767	42.4517	6.70667	0
2021-03-13 01:18:21	34.8962	17.7992	42.5081	6.65222	0
2021-03-13 01:33:21	34.0803	17.5795	42.4791	6.60333	0.4
2021-03-13 01:48:21	34.3177	17.7551	42.3113	6.57667	0.8
2021-03-13 02:03:21	34.4026	17.8078	42.3598	6.52111	0.4
2021-03-13 02:18:21	34.9709	17.72	42.3305	6.47111	0
2021-03-13 02:33:21	34.8363	17.7555	42.2932	6.43	0.4
2021-03-13 02:48:21	35.3115	17.6838	42.1775	6.38889	0
2021-03-13 03:03:21	35.6519	17.8449	42.2638	6.34222	0
2021-03-13 03:18:21	43.7107	19.1975	42.1318	6.29222	0
2021-03-13 03:48:22	38.7221	17.194	42.0871	6.27222	0
2021-03-13 04:03:22	35.024	18.0764	42.1002	6.23556	0
2021-03-13 04:48:22	34.9534	17.6293	42.1189	6.17333	0
2021-03-13 05:03:22	35.6845	18.3738	42.0453	6.15889	0
2021-03-13 05:18:22	35.917	18.1793	41.939	6.11	0
2021-03-13 05:33:22	36.7187	17.9465	42.0154	6.07	0
2021-03-13 05:48:22	36.8919	17.1491	42.7233	6.05	0
2021-03-13 06:03:22	36.427	16.8121	43.0432	6.01333	0
2021-03-13 06:18:22	31.3464	14.4939	43.2199	5.99778	0
2021-03-13 06:33:22	25.3991	10.0763	43.4549	5.97667	0
2021-03-13 06:48:22	23.2862	8.23782	43.5664	5.97778	0
2021-03-13 07:18:22	22.9899	8.06251	45.4833	5.95333	0
2021-03-13 07:33:22	25.1379	9.19948	46.1717	5.93222	0
2021-03-13 07:48:22	25.5528	9.41971	46.2292	5.89556	0
2021-03-13 08:03:22	25.6884	9.52034	46.2211	5.89111	0
2021-03-13 08:18:22	25.9582	9.72432	46.1813	5.86222	0
2021-03-13 08:33:22	26.132	9.91738	46.0176	5.84556	0.4
2021-03-13 08:48:22	26.2148	10.0749	45.9892	5.81222	0.4
2021-03-13 09:18:22	26.4078	10.4652	45.9996	5.79444	0
2021-03-13 09:33:22	26.4608	10.4473	46.061	5.77444	0
2021-03-13 09:48:22	26.721	10.8214	45.8779	5.76333	0
2021-03-13 10:03:22	27.0241	11.1982	45.6372	5.74889	0.4
2021-03-13 10:18:22	27.0473	11.6627	45.5545	5.74333	0
2021-03-13 10:33:22	26.9426	11.8183	45.3924	5.72222	0
2021-03-13 10:48:22	27.6248	12.3151	45.2548	5.71111	0
2021-03-13 11:03:22	28.1102	12.6917	45.2002	5.69556	0
2021-03-13 11:18:22	28.2745	12.641	45.107	5.67111	0
2021-03-13 11:33:22	28.2216	12.5549	45.0935	5.66556	0
2021-03-13 11:48:22	28.6224	12.7954	44.8236	5.67889	0
2021-03-13 12:03:22	28.902	12.9576	44.8575	5.68778	0
2021-03-13 12:18:23	28.9487	12.8229	44.9039	5.70333	0
2021-03-13 12:33:23	28.4153	12.5767	44.7931	5.69889	0
2021-03-13 12:48:23	28.8522	12.7097	44.7156	5.70778	0
2021-03-13 13:03:23	28.7585	12.4473	44.786	5.72556	0
2021-03-13 13:18:23	29.0252	12.4878	44.6202	5.74889	0
2021-03-13 13:33:23	29.7633	12.8943	44.5265	5.76889	0
2021-03-13 14:03:23	30.2395	12.9194	44.4811	5.80667	0
2021-03-13 14:18:23	30.3601	13.2115	44.4239	5.82111	0
2021-03-13 14:33:23	30.6893	13.3889	44.2246	5.87667	0
2021-03-13 14:48:23	31.185	13.6252	44.0569	5.90111	0
2021-03-13 15:03:23	31.3705	13.6163	44.0174	5.95	0
2021-03-13 15:18:23	30.7648	13.2439	43.8613	5.95667	0
2021-03-13 15:33:23	37.48	13.1499	43.8827	5.99667	0
2021-03-13 15:48:23	37.9848	13.3774	43.7935	6.01556	0
2021-03-13 16:03:23	39.031	13.8201	43.6678	6.07111	0
2021-03-13 16:18:23	39.1617	13.8812	43.4074	6.15222	0
2021-03-13 16:33:23	40.1226	14.3328	43.3431	6.19889	0
2021-03-13 16:48:23	40.68	14.5328	43.1289	6.21333	0
2021-03-13 17:18:23	40.9091	14.4336	43.0278	6.24111	0
2021-03-13 17:33:23	41.0652	14.3715	42.9715	6.27333	0
2021-03-13 17:48:23	41.8211	14.7818	42.804	6.26111	0
2021-03-13 18:18:23	42.3977	15.0095	42.7129	6.25556	0
2021-03-13 18:33:23	43.5891	15.2816	42.6729	6.24	0
2021-03-13 18:48:23	44.6016	15.8114	42.521	6.20444	0
2021-03-13 19:03:23	45.3057	16.1116	42.3852	6.18556	0
2021-03-13 19:18:23	46.2517	16.6103	42.3115	6.17667	0
2021-03-13 19:33:23	46.9833	16.9209	42.1622	6.13667	0
2021-03-13 19:48:23	46.9254	16.729	42.0093	6.10222	0
2021-03-13 20:03:23	47.0763	16.5044	41.8856	6.10222	0
2021-03-13 20:33:24	47.5582	16.5145	41.77	6.09	0
2021-03-13 20:48:24	49.2612	17.3863	41.7316	6.07556	0
2021-03-13 21:03:24	48.8559	17.1255	41.5423	6.08	0
2021-03-13 21:18:24	49.416	16.9394	41.5596	6.08444	0
2021-03-13 21:33:24	50.0646	17.0927	41.3167	6.08111	0
2021-03-13 21:48:24	50.4056	17.0943	41.4012	6.07333	0
2021-03-13 22:03:24	50.1303	16.789	41.0775	6.08	0
2021-03-13 22:18:24	50.1134	16.7228	41.1338	6.10111	0
2021-03-13 22:48:24	51.547	17.0226	41.0982	6.12333	0
2021-03-13 23:03:24	51.7164	16.9764	40.9156	6.12556	0
2021-03-13 23:18:24	51.6231	16.7399	40.8518	6.16111	0
2021-03-13 23:33:24	51.8921	16.5565	40.7679	6.17667	0
2021-03-13 23:48:24	50.65	17.1877	40.7078	6.19333	0
2021-03-14 00:03:24	50.2354	17.2603	40.5241	6.22556	0
2021-03-14 00:18:24	46.451	15.3562	40.4504	6.24556	0
2021-03-14 00:33:24	48.4784	16.7144	40.3921	6.27	0
2021-03-14 01:03:24	47.6193	16.3174	40.2965	6.28333	0
2021-03-14 01:18:24	45.8704	15.3647	40.2108	6.29222	0
2021-03-14 01:33:24	47.2138	15.8083	40.2053	6.29889	0
2021-03-14 01:48:24	46.4104	15.2788	40.0287	6.30111	0
2021-03-14 02:03:24	45.2325	14.6339	40.032	6.28778	0
2021-03-14 02:18:24	45.0879	14.4956	39.8975	6.28111	0
2021-03-14 02:33:24	45.5764	14.8657	39.8366	6.25111	0
2021-03-14 02:48:24	43.8221	14.0343	39.7673	6.24111	0
2021-03-14 03:03:24	44.1058	14.0786	39.7354	6.21222	0
2021-03-14 03:18:24	44.3969	14.1206	39.6063	6.17222	0
2021-03-14 03:33:24	44.2192	14.0712	39.557	6.14222	0
2021-03-14 03:48:24	43.7282	13.7259	39.5715	6.11111	0
2021-03-14 04:03:24	44.0939	13.7783	39.4923	6.09111	0
2021-03-14 04:18:24	44.0459	13.6582	39.5222	6.06111	0
2021-03-14 04:33:24	44.9239	13.8017	39.3231	6.03556	0
2021-03-14 04:48:25	45.191	13.9201	39.3466	6.00333	0
2021-03-14 05:03:25	45.0404	13.9882	39.2774	5.97889	0
2021-03-14 05:18:25	45.7008	14.2753	39.2784	5.96778	0
2021-03-14 05:33:25	46.3388	14.7222	39.2317	5.93778	0
2021-03-14 05:48:25	45.9408	14.5874	39.1154	5.92222	0
2021-03-14 06:03:25	46.0804	14.7009	39.1087	5.89444	0
2021-03-14 06:18:25	46.2364	14.7633	39.069	5.87667	0
2021-03-14 06:33:25	46.0532	14.6442	39.0915	5.88	0
2021-03-14 06:48:25	45.8865	14.6126	39.0497	5.86222	0
2021-03-14 07:03:25	39.1827	13.1059	38.9305	5.84333	0
2021-03-14 07:18:25	38.1827	13.4251	38.937	5.82889	0
2021-03-14 07:33:25	37.605	13.2562	38.9114	5.81222	0
2021-03-14 07:48:25	37.6872	13.5916	38.8023	5.79556	0
2021-03-14 08:03:25	37.3124	13.5863	38.8176	5.76667	0
2021-03-14 08:18:25	37.658	13.5616	38.7585	5.76667	0
2021-03-14 08:33:25	37.8808	13.5042	38.6037	5.75667	0
2021-03-14 08:48:25	37.8838	13.4711	38.6549	5.75222	0
2021-03-14 09:03:25	37.7898	13.423	38.6667	5.77889	0
2021-03-14 09:18:25	38.192	13.6948	38.6264	5.77556	0
2021-03-14 09:33:25	38.3489	13.7495	38.6819	5.80444	0
2021-03-14 09:48:25	38.3579	13.6631	38.8192	5.82667	0
2021-03-14 10:03:25	38.7033	13.7256	39.5656	5.85444	0
2021-03-14 10:18:25	38.5508	13.3433	39.9555	5.87	0
2021-03-14 10:33:25	38.768	13.2397	40.0134	5.90667	0
2021-03-14 10:48:25	39.4051	13.5533	40.1882	5.93222	0
2021-03-14 11:03:25	39.96	13.8067	40.1516	5.96667	0
2021-03-14 11:18:25	40.1795	13.8778	40.1352	5.98778	0
2021-03-14 11:33:25	40.0037	13.7102	40.1983	6.05	0
2021-03-14 11:48:25	38.7608	12.7319	40.1988	6.09556	0
2021-03-14 12:03:25	43.656	15.1233	40.2079	6.11889	0
2021-03-14 12:18:25	50.8925	17.894	40.2144	6.13111	0
2021-03-14 12:48:26	40.3405	12.4673	40.157	6.14667	0
2021-03-14 13:03:26	37.591	11.4442	40.2516	6.15	0
2021-03-14 13:18:26	38.7253	11.9307	40.2441	6.15889	0
2021-03-14 13:33:26	41.1849	12.8102	40.3704	6.16556	0
2021-03-14 13:48:26	39.4437	12.6657	40.465	6.15444	0
2021-03-14 14:03:26	36.0029	13.4988	40.972	6.14111	0
2021-03-14 14:18:26	37.4984	14.089	40.9775	6.15444	0
2021-03-14 14:33:26	38.2793	14.7529	41.0357	6.13667	0
2021-03-14 14:48:26	39.2526	15.2695	41.0174	6.13667	0
2021-03-14 15:18:26	36.3381	14.8666	40.9885	6.13667	0
2021-03-14 15:33:26	36.6141	15.4081	41.3129	6.13	0
2021-03-14 15:48:26	36.4492	15.531	41.4638	6.14778	0
2021-03-14 16:03:26	36.691	15.8117	41.4099	6.14889	0
2021-03-14 16:18:26	36.7212	15.7886	41.4911	6.16333	0
2021-03-14 16:33:26	36.78	16.0845	41.4581	6.17222	0
2021-03-14 16:48:26	37.0351	16.2621	41.4499	6.18667	0
2021-03-14 17:03:26	36.8579	16.1024	41.4016	6.19444	0
2021-03-14 17:18:26	36.8876	16.1669	41.448	6.22556	0
2021-03-14 17:33:26	38.9926	16.1908	41.3189	6.22556	0
2021-03-14 18:03:26	38.5514	15.9885	41.4253	6.26333	0
2021-03-14 18:18:26	41.1885	16.1713	41.419	6.30778	0
2021-03-14 18:33:26	48.1915	18.2958	41.4317	6.33222	0
2021-03-14 18:48:26	69.8894	32.6867	41.3925	6.37	0
2021-03-14 19:03:26	54.8196	21.1253	41.3787	6.40556	0
2021-03-14 19:18:26	75.3261	36.8273	41.3079	6.44556	0
2021-03-14 19:33:26	81.6415	43.3501	41.3216	6.47333	0
2021-03-14 19:48:26	110.046	50.5099	41.3551	6.5	0
2021-03-14 20:03:26	123.291	56.2005	41.3279	6.51667	0
2021-03-14 20:18:26	120.287	56.2175	41.1757	6.56222	0
2021-03-14 20:33:26	115.259	60.7403	41.2141	6.60333	0
2021-03-14 20:48:26	113.266	65.4053	41.2776	6.64333	0
2021-03-14 21:03:27	110.469	68.3771	41.2004	6.66889	0
2021-03-14 21:18:27	66.898	31.2975	41.1255	6.70333	0
2021-03-14 21:48:27	53.5761	22.8052	41.1696	6.72333	0
2021-03-14 22:03:27	53.8147	23.2107	41.0828	6.73111	0
2021-03-14 22:18:27	52.1319	23.5401	41.1521	6.76333	0
2021-03-14 22:33:27	51.5136	23.4018	41.1003	6.78667	0
2021-03-14 22:48:27	51.6591	23.9375	41.1603	6.79111	0
2021-03-14 23:03:27	52.2403	23.9339	41.2755	6.80333	0
2021-03-14 23:33:27	51.5554	24.0679	41.7846	6.81222	0
2021-03-14 23:48:27	51.2275	23.7046	41.9264	6.81222	0
2021-03-15 00:03:27	51.247	24.0646	42.0618	6.81333	0
2021-03-15 00:18:27	51.0183	24.1121	42.2242	6.80889	0
2021-03-15 00:33:27	50.7505	24.0364	42.581	6.81222	0
2021-03-15 00:48:27	50.585	23.8631	43.663	6.80667	0
2021-03-15 01:03:27	49.0491	23.1822	44.4821	6.80333	0
2021-03-15 01:18:27	48.288	22.6581	44.7725	6.8	0
2021-03-15 01:33:27	48.208	22.5327	45.0113	6.81222	0
2021-03-15 01:48:27	49.0713	23.4374	45.1565	6.80333	0
2021-03-15 02:03:27	49.1658	23.5535	45.5695	6.82	0
2021-03-15 02:18:27	49.2459	23.4824	45.6368	6.80111	0
2021-03-15 02:33:27	49.0989	23.822	45.7672	6.82444	0
2021-03-15 02:48:27	48.672	23.8952	45.7075	6.81778	0
2021-03-15 03:03:27	48.744	24.0184	45.536	6.82556	0
2021-03-15 03:18:27	48.9763	24.1913	45.5637	6.83333	0
2021-03-15 03:33:27	49.3338	24.2792	45.5473	6.85111	0
2021-03-15 03:48:27	48.7443	24.4361	45.3557	6.85222	0
2021-03-15 04:03:27	49.1444	24.4258	45.3648	6.86111	0
2021-03-15 04:18:27	49.9096	24.6572	45.5187	6.86	0
2021-03-15 04:33:27	50.0169	24.6984	45.6174	6.85111	0
2021-03-15 04:48:27	50.9368	24.5487	42.1811	6.09778	0
2021-03-15 05:03:28	51.8205	24.6937	45.8487	6.86556	0
2021-03-15 05:18:28	52.0889	24.6995	46.0637	6.85444	0
2021-03-15 05:33:28	52.1876	24.8545	46.2567	6.85667	0
2021-03-15 05:48:28	52.791	24.8701	42.6492	6.08333	0
2021-03-15 06:03:28	53.7727	25.1318	46.5079	6.84889	0
2021-03-15 06:18:28	54.6276	25.2773	47.4409	6.83889	0
2021-03-15 06:33:28	55.3591	25.5939	47.3391	6.83667	0
2021-03-15 06:48:28	56.456	25.6896	47.258	6.81556	0
2021-03-15 07:03:28	56.5647	25.4892	47.0852	6.80111	0
2021-03-15 07:18:28	56.4691	25.6717	47.0226	6.76778	0
2021-03-15 07:33:28	56.5591	25.5954	47.0823	6.74222	0
2021-03-15 07:48:28	56.333	25.3392	43.3853	5.97333	0
2021-03-15 08:03:28	57.1994	25.4913	43.3581	5.96444	0
2021-03-15 08:18:28	57.0809	25.3993	46.5996	6.75111	0
2021-03-15 08:33:28	55.8367	25.4188	46.4634	6.76556	0
2021-03-15 08:48:28	55.1485	25.4342	46.3829	6.78	0
2021-03-15 09:03:28	56.8183	25.4957	46.1591	6.81333	0
2021-03-15 09:18:28	58.2318	25.4582	46.1208	6.85667	0
2021-03-15 09:33:28	58.3592	25.1971	45.9844	6.88667	0
2021-03-15 09:48:28	58.5621	25.0156	45.7754	6.93	0
2021-03-15 10:03:28	59.0398	24.9708	45.5584	6.98	0
2021-03-15 10:18:28	59.4132	24.9504	45.4466	7.03	0
2021-03-15 10:33:28	58.4073	24.5024	45.1252	7.14222	0
2021-03-15 10:48:28	57.812	24.2936	45.0752	7.21778	0
2021-03-15 11:03:28	57.3152	24.1097	44.9542	7.32778	0
2021-03-15 11:18:28	57.091	23.9631	44.8431	7.44667	0
2021-03-15 11:33:28	56.1873	23.6857	44.4311	7.55667	0
2021-03-15 12:03:28	55.3943	23.2361	44.2105	7.69222	0
2021-03-15 12:18:28	55.5074	23.2363	44.1726	7.84111	0
2021-03-15 12:33:28	56.2125	23.4427	44.0504	8.05667	0
2021-03-15 13:03:29	55.9196	23.23	43.8987	8.20667	0
2021-03-15 13:18:29	55.9454	23.1674	43.7341	8.37556	0
2021-03-15 13:33:29	55.8714	23.1102	43.6563	8.61444	0
2021-03-15 13:48:29	55.9884	23.0617	43.4393	8.76111	0
2021-03-15 14:18:29	57.2549	23.1981	43.3936	8.86	0
2021-03-15 14:33:29	56.7839	22.9892	43.2059	8.96333	0
2021-03-15 14:48:29	57.3648	23.0816	43.1077	9.13444	0
2021-03-15 15:03:29	57.4672	23.0256	42.9457	9.22111	0
2021-03-15 15:18:29	57.4071	23.171	42.841	9.31111	0
2021-03-15 15:33:29	57.631	23.1604	42.6771	9.40889	0
2021-03-15 15:48:29	57.7391	23.2083	42.4888	9.49111	0
2021-03-15 16:03:29	57.8667	23.1227	42.476	9.54333	0
2021-03-15 16:18:29	58.7371	23.227	42.3193	9.61111	0
2021-03-15 16:33:29	58.7359	23.351	42.2201	9.65889	0
2021-03-15 16:48:29	58.8397	23.4169	42.0528	9.65111	0
2021-03-15 17:03:29	59.2315	22.8671	42.0717	9.64	0
2021-03-15 17:18:29	58.1737	22.0783	41.7897	9.61667	0
2021-03-15 17:33:29	55.3679	20.177	41.7278	9.54778	0
2021-03-15 17:48:29	51.6244	18.3016	41.6376	9.48889	0
2021-03-15 18:03:29	49.5362	17.5201	41.5293	9.4	0
2021-03-15 18:18:29	49.1765	17.5063	41.4556	9.31333	0
2021-03-15 18:33:29	48.7495	17.4292	41.3099	9.17111	0
2021-03-15 18:48:29	50.0489	17.7409	41.1779	9.07222	0
2021-03-15 19:03:29	51.3712	18.0614	41.1361	8.99556	0
2021-03-15 19:18:29	51.1627	18.1411	40.9679	8.90556	0
2021-03-15 19:33:29	51.0632	18.0469	40.9295	8.82444	0
2021-03-15 19:48:29	48.8442	17.5913	40.9085	8.77889	0
2021-03-15 20:03:29	47.1923	17.4013	40.7239	8.73889	0
2021-03-15 20:18:29	46.7307	17.3778	40.7384	8.69889	0
2021-03-15 20:33:29	46.6691	17.4605	40.5956	8.68	0
2021-03-15 20:48:30	46.5112	17.55	40.6465	8.66222	0
2021-03-15 21:03:30	46.1405	17.5561	40.4449	8.66	0
2021-03-15 21:18:30	46.2201	17.6364	40.3247	8.67667	0
2021-03-15 21:48:30	46.8985	17.9897	40.3547	8.70556	0
2021-03-15 22:03:30	46.5995	17.7951	40.2481	8.71	0
2021-03-15 22:18:30	46.7526	17.7541	40.1026	8.73333	0
2021-03-15 22:33:30	47	17.7708	40.0233	8.79111	0
2021-03-15 22:48:30	49.2233	18.0005	39.9067	8.85556	0
2021-03-15 23:03:30	51.28	18.0501	39.9367	8.94444	0
2021-03-15 23:18:30	42.9419	15.5904	39.8503	9.03556	0
2021-03-15 23:33:30	41.9823	16.2069	39.7465	9.15111	0
2021-03-15 23:48:30	39.6098	15.4555	39.6336	9.25667	0.4
2021-03-16 00:03:30	39.0514	15.4977	39.6628	9.35333	0
2021-03-16 00:33:30	38.8229	15.4245	39.6144	9.45333	0
2021-03-16 00:48:30	37.6257	15.2063	39.4654	9.55889	0
2021-03-16 01:03:30	36.4193	14.8333	39.3268	9.65111	0.8
2021-03-16 01:18:30	37.5874	15.1371	39.3122	9.75889	0.8
2021-03-16 01:33:30	41.1851	16.4432	39.265	9.85111	1.6
2021-03-16 01:48:30	41.5556	16.5671	39.1045	9.93111	2.8
2021-03-16 02:03:30	38.0454	15.419	39.1809	9.98889	1.6
2021-03-16 02:18:30	39.8594	15.8322	39.4745	10.0467	0
2021-03-16 02:33:30	36.6311	15.1337	39.7636	10.1244	0
2021-03-16 02:48:30	35.4754	15.0243	40.4716	10.1756	0
2021-03-16 03:03:30	35.3268	15.1208	40.837	10.22	0
2021-03-16 03:18:30	35.5826	15.1717	40.7331	10.2322	0
2021-03-16 03:33:30	36.0761	15.4264	40.7322	10.2533	0
2021-03-16 03:48:30	37.6106	16.4118	40.6777	10.2644	0
2021-03-16 04:03:30	32.6334	11.5411	40.6384	10.2722	0
2021-03-16 04:18:30	33.4579	11.9184	40.6208	10.2733	0
2021-03-16 05:18:31	33.6267	11.3781	40.5772	10.2344	0
2021-03-16 05:33:31	33.4657	11.2091	40.5926	10.2033	0
2021-03-16 05:48:31	35.9495	12.0038	40.57	10.14	0
2021-03-16 06:03:31	37.1095	11.3922	40.6199	10.0778	0
2021-03-16 06:18:31	34.7527	10.5492	40.8069	10.0256	0
2021-03-16 06:33:31	29.433	10.746	41.1324	9.96444	0
2021-03-16 06:48:31	29.0618	10.4368	41.3805	9.87889	0
2021-03-16 07:03:31	28.8115	10.2579	41.5187	9.81	0
2021-03-16 07:18:31	28.9187	10.2797	41.5004	9.74444	0
2021-03-16 07:48:31	28.5006	10.2506	41.4995	9.67333	0
2021-03-16 08:03:31	29.8778	10.5813	41.4158	9.61444	0
2021-03-16 08:18:31	30.3615	11.0983	41.3809	9.56889	0
2021-03-16 08:33:31	30.0733	10.9326	41.3793	9.51111	0
2021-03-16 08:48:31	29.541	10.8956	41.3802	9.46333	0
2021-03-16 09:03:31	29.745	10.7555	41.2829	9.42333	0
2021-03-16 09:33:31	30.255	10.855	41.2874	9.39111	0
2021-03-16 09:48:31	31.1794	11.0761	41.162	9.36	0
2021-03-16 10:18:31	32.5187	11.3789	41.0889	9.37778	0
2021-03-16 10:33:31	33.0413	11.4815	41.1201	9.37667	0
2021-03-16 10:48:31	33.2318	11.429	41.088	9.43	0
2021-03-16 11:03:31	33.5967	11.6317	40.9952	9.45	0
2021-03-16 11:33:31	33.7278	11.9982	40.9271	9.45667	0
2021-03-16 11:48:31	33.749	12.0943	40.8598	9.48333	0
2021-03-16 12:03:31	33.508	11.9414	40.8224	9.53556	0
2021-03-16 12:18:31	32.6733	11.8387	40.7734	9.57778	0
2021-03-16 12:33:32	32.7899	12.4786	40.7105	9.66	0
2021-03-16 12:48:32	31.5193	12.0929	40.6758	9.72667	0
2021-03-16 13:18:32	30.7426	12.1901	40.5431	9.85	0
2021-03-16 13:33:32	29.9888	11.7352	40.5723	9.95889	0
2021-03-16 13:48:32	29.6985	12.001	40.4421	10.2422	0
2021-03-16 14:03:32	29.4048	12.1254	40.3566	10.3744	0
2021-03-16 14:18:32	28.8284	12.2554	40.2729	10.55	0
2021-03-16 14:48:32	28.1379	12.4881	40.2384	10.6533	0
2021-03-16 15:03:32	27.9785	12.5203	40.162	10.7622	0
2021-03-16 15:18:32	28.2771	12.7466	40.1108	10.9278	0
2021-03-16 15:33:32	27.6488	12.5719	40.0845	11.0244	0
2021-03-16 15:48:32	28.1626	12.9158	40.1072	11.0956	0.4
2021-03-16 16:03:32	28.6692	13.1175	40.0262	11.1267	0
2021-03-16 16:18:32	29.3977	13.5114	40.0142	11.1722	1.2
2021-03-16 16:33:32	29.6329	13.569	39.8489	11.1778	0.4
2021-03-16 16:48:32	30.0234	13.7149	39.807	11.1889	0.4
2021-03-16 17:18:32	30.5006	13.7669	39.7114	11.17	0.4
2021-03-16 17:33:32	30.8197	13.8368	39.6768	11.1278	0
2021-03-16 17:48:32	30.8676	13.622	39.4702	11.0456	2.4
2021-03-16 18:03:32	31.108	13.566	39.4359	10.9656	0.8
2021-03-16 18:18:32	31.6149	13.6422	39.413	10.8922	0.4
2021-03-16 18:33:32	32.1572	13.6487	39.2967	10.7844	0.4
2021-03-16 18:48:32	32.9949	13.6859	39.2831	10.6667	0.4
2021-03-16 19:03:32	32.958	13.2537	39.2532	10.5467	0
2021-03-16 19:18:32	33.1067	13.332	39.0866	10.3867	0
2021-03-16 19:33:32	33.7308	13.2876	39.0404	10.2689	0
2021-03-16 19:48:32	33.6949	12.9292	39.0394	10.1544	0
2021-03-16 20:03:32	34.3404	13.0544	39.0931	10.0389	0
2021-03-16 20:18:33	34.9009	13.0777	39.1855	9.94444	0
2021-03-16 20:33:33	35.8249	13.2444	39.5873	9.85667	0
2021-03-16 20:48:33	36.2894	13.1976	39.9331	9.75556	0
2021-03-16 21:03:33	36.5876	13.0899	40.5933	9.66333	0
2021-03-16 21:18:33	37.3298	13.1593	41.5181	9.58667	0
2021-03-16 21:33:33	38.3141	13.3729	42.2019	9.5	0
2021-03-16 21:48:33	39.0325	13.421	43.121	9.4	0
2021-03-16 22:03:33	39.832	13.6857	43.6567	9.33222	0
2021-03-16 22:18:33	39.973	13.8906	43.7523	9.23111	0
2021-03-16 22:48:33	40.2764	13.8381	43.8554	9.15889	0
2021-03-16 23:03:33	40.4822	13.5782	43.9265	9.09778	0
2021-03-16 23:18:33	40.3872	13.3354	43.8925	8.99111	0
2021-03-16 23:33:33	41.7474	13.4906	43.8617	8.95778	0
2021-03-16 23:48:33	42.3623	13.4524	43.8063	8.92	0
2021-03-17 00:03:33	42.9688	13.5869	43.6794	8.87111	0
2021-03-17 00:18:33	44.7355	14.2802	43.6092	8.86	0
2021-03-17 00:33:33	46.1892	14.9608	43.5555	8.84333	0
2021-03-17 00:48:33	47.372	15.355	43.4279	8.75889	0
2021-03-17 01:03:33	48.2507	15.6633	43.3536	8.72778	0
2021-03-17 01:18:33	49.0411	15.9079	43.2921	8.72778	0
2021-03-17 01:33:33	49.6825	15.9748	43.2149	8.71556	0.4
2021-03-17 01:48:33	50.4562	16.1817	43.0924	8.70333	1.2
2021-03-17 02:03:33	51.2136	16.2558	42.944	8.71667	0.8
2021-03-17 02:18:33	51.7379	16.2541	42.8978	8.72778	0.4
2021-03-17 02:33:33	51.5012	15.9941	42.765	8.74111	0
2021-03-17 02:48:33	52.8543	16.5919	42.6246	8.76444	0
2021-03-17 03:03:33	54.1355	17.1724	42.5135	8.80333	1.6
2021-03-17 03:18:33	56.5916	18.1809	42.4889	8.86	0
2021-03-17 03:33:33	57.8759	18.6946	42.4171	8.91	0
2021-03-17 03:48:33	59.1693	19.3231	42.2492	8.96111	0
2021-03-17 04:03:33	59.1645	19.299	42.1319	9.00333	0
2021-03-17 04:18:33	60.1877	19.6495	42.0105	9.05222	0
2021-03-17 04:33:33	61.0006	19.9162	41.8686	9.10111	0
2021-03-17 04:48:34	62.1501	20.214	41.7083	9.13778	0
2021-03-17 05:03:34	63.6789	20.7659	41.689	9.15333	0
2021-03-17 05:18:34	64.8269	21.1902	41.5424	9.16889	0
2021-03-17 05:33:34	66.7159	22.017	41.4297	9.16111	0.4
2021-03-17 05:48:34	67.492	22.3207	41.4433	9.17111	0.8
2021-03-17 06:18:34	68.321	22.6067	41.2076	9.15556	2
2021-03-17 06:33:34	68.8368	22.6923	41.2583	9.15444	0
2021-03-17 06:48:34	69.9824	22.8738	41.0344	9.14556	0
2021-03-17 07:03:34	72.53	23.7303	40.9108	9.14	0
2021-03-17 07:18:34	72.4208	23.6438	40.8324	9.13444	0
2021-03-17 07:33:34	71.9444	24.0063	40.696	9.11444	0.8
2021-03-17 07:48:34	71.2123	23.9781	40.4894	9.06556	4.8
2021-03-17 08:03:34	70.4625	23.641	40.443	9.06889	1.6
2021-03-17 08:18:34	70.229	23.6061	40.3501	9.07	3.6
2021-03-17 08:33:34	69.1798	23.1567	40.2302	9.04222	2
2021-03-17 08:48:34	68.2624	22.8049	40.1576	9.01111	0.8
2021-03-17 09:03:34	68.0112	22.6791	40.0345	8.99333	0
2021-03-17 09:18:34	67.2873	22.4692	39.9336	8.96556	0
2021-03-17 09:33:34	67.0754	22.4454	39.8342	8.97111	0
2021-03-17 09:48:34	67.0179	22.479	39.7059	8.98333	0
2021-03-17 10:03:34	66.4887	22.2713	39.6731	9.00667	0
2021-03-17 10:18:34	66.1505	22.142	39.571	9.01556	0
2021-03-17 10:33:34	66.0344	22.076	39.6022	9.04667	0
2021-03-17 10:48:34	65.5805	21.9057	39.4154	9.06444	0
2021-03-17 11:33:34	64.712	21.8261	39.3647	9.09667	0
2021-03-17 11:48:34	64.0666	21.7437	39.279	9.14222	0
2021-03-17 12:03:34	63.2356	21.4504	39.2059	9.36111	0
2021-03-17 12:18:34	63.0172	21.5042	39.1924	9.41778	0
2021-03-17 12:33:34	62.1592	21.3549	39.0713	9.50111	0
2021-03-17 12:48:35	61.6238	21.1851	39.0784	9.59444	0
2021-03-17 13:03:35	60.8234	20.9382	39.0021	9.66333	0
2021-03-17 13:18:35	60.2174	20.9155	38.9299	9.70556	0
2021-03-17 13:48:35	59.8444	20.9702	38.9199	9.75222	0
2021-03-17 14:03:35	58.7612	20.7092	38.7797	9.78333	0
2021-03-17 14:18:35	58.5561	20.9879	38.8571	9.93889	0
2021-03-17 15:03:35	58.8518	21.4622	38.7643	10.02	0
2021-03-17 15:18:35	55.3473	20.3169	38.8069	10.0578	1.6
2021-03-17 15:33:35	50.5755	18.638	38.6513	10.1878	1.2
2021-03-17 15:48:35	48.7688	18.2996	38.6185	10.1689	0
2021-03-17 16:03:35	47.5938	18.3409	38.5497	10.457	0
2021-03-17 16:18:35	47.2134	18.3084	38.5152	10.424	0
2021-03-17 16:33:35	47.2101	18.5701	38.5016	10.371	0.8
2021-03-17 16:48:35	47.3731	18.7805	38.4653	10.303	0
2021-03-17 17:03:35	47.8182	19.0075	38.4544	10.241	0
2021-03-17 17:18:35	47.8159	19.0443	38.4099	10.147	0
2021-03-17 17:33:35	48.3844	19.0419	38.3236	10.053	0
2021-03-17 17:48:35	48.0269	18.947	38.2408	9.962	0
2021-03-17 18:03:35	47.6016	19.0365	38.3527	9.871	0
2021-03-17 18:18:35	47.9718	19.4678	38.3518	9.76	0
2021-03-17 18:33:35	48.7829	20.1923	38.1564	9.658	0
2021-03-17 18:48:35	49.0558	20.6044	38.2382	9.538	0
2021-03-17 19:03:35	49.2603	20.8312	38.1819	9.423	0
2021-03-17 19:18:35	49.7701	21.1891	38.1529	9.296	0
2021-03-17 19:33:35	49.6758	21.1196	38.1402	9.184	0
2021-03-17 19:48:35	50.0383	21.1462	38.0965	9.072	0
2021-03-17 20:03:35	50.478	21.1897	38.1211	8.948	0
2021-03-17 20:18:35	50.6797	21.4409	38.0394	8.822	0
2021-03-17 20:33:35	51.0268	21.7552	37.994	8.703	0
2021-03-17 20:48:36	52.2725	22.2297	38.0038	8.582	0
2021-03-17 21:03:36	52.1182	22.164	38.0076	8.46	0
2021-03-17 21:18:36	53.0142	22.4747	37.9912	8.361	0
2021-03-17 21:33:36	53.4248	22.6994	37.9185	8.253	0
2021-03-17 21:48:36	53.8341	22.8068	37.8758	8.14	0
2021-03-17 22:03:36	54.1368	23.0026	37.8885	8.052	0
2021-03-17 22:18:36	54.4737	23.1118	37.8304	7.965	0
2021-03-17 22:33:36	56.1852	23.6458	37.7959	7.896	0
2021-03-17 22:48:36	56.6	23.767	37.8122	7.827	0
2021-03-17 23:03:36	57.2021	24.0382	37.7604	7.77	0
2021-03-17 23:18:36	57.3171	23.8652	37.766	7.725	0
2021-03-17 23:33:36	57.4618	23.7301	37.6851	7.691	0
2021-03-17 23:48:36	57.7412	23.5817	37.6623	7.667	0
2021-03-18 00:03:36	58.083	23.408	37.6315	7.668	0
2021-03-18 00:18:36	58.7067	23.4492	37.6242	7.645	0
2021-03-18 00:33:36	58.5327	23.1066	37.6124	7.667	0
2021-03-18 00:48:36	58.7898	22.968	37.6507	7.69	0
2021-03-18 01:03:36	58.6561	22.611	37.627	7.707	0
2021-03-18 01:18:36	58.7582	22.4135	37.4998	7.732	0
2021-03-18 01:33:36	58.6388	22.1078	37.4944	7.767	0
2021-03-18 01:48:36	58.8729	22.0997	37.4525	7.79	0
2021-03-18 02:03:36	59.2888	21.996	37.4298	7.835	0
2021-03-18 02:18:36	59.2387	21.7893	37.5089	7.896	0
2021-03-18 02:33:36	59.4335	21.5052	37.3472	7.958	0
2021-03-18 02:48:36	59.7029	21.4693	37.3791	8.038	0
2021-03-18 03:03:36	59.4855	21.1179	37.3192	8.109	0
2021-03-18 03:18:36	59.568	20.6751	37.2511	8.205	0
2021-03-18 03:33:36	58.9369	20.1974	37.2537	8.285	0
2021-03-18 03:48:36	58.3774	19.7338	37.2629	8.355	0
2021-03-18 04:03:36	57.7716	19.3236	37.1765	8.432	0
2021-03-18 04:18:36	57.3538	18.9887	37.2256	8.522	0
2021-03-18 04:33:36	57.4969	18.8775	37.0829	8.619	0
2021-03-18 04:48:36	57.262	18.7069	37.1012	8.707	0.4
2021-03-18 05:03:37	57.2173	18.5202	37.1003	8.824	0.4
2021-03-18 05:18:37	57.4563	18.3748	37.0611	8.936	0.8
2021-03-18 05:33:37	58.3793	18.5508	37.0613	9.041	0.8
2021-03-18 05:48:37	58.1504	18.3511	37.1594	9.146	0.8
2021-03-18 06:03:37	58.4922	18.3375	36.9896	9.245	0.4
2021-03-18 06:18:37	58.3487	18.059	36.9786	9.319	0
2021-03-18 06:33:37	58.9599	18.2853	37.0539	9.381	2.8
2021-03-18 06:48:37	59.134	18.4826	36.9586	9.43	1.2
2021-03-18 07:03:37	59.2894	18.457	36.8769	9.471	1.6
2021-03-18 07:18:37	59.7483	18.6517	36.8752	9.502	0.4
2021-03-18 07:33:37	60.4697	19.0152	36.9903	9.53	0
2021-03-18 07:48:37	61.2154	19.1426	36.8895	9.548	0.4
2021-03-18 08:03:37	61.3015	19.3477	36.8724	9.544	0
2021-03-18 08:18:37	60.2232	18.728	36.8251	9.553	0
2021-03-18 08:33:37	60.4643	18.7061	36.8806	9.541	2
2021-03-18 08:48:37	58.7847	17.974	36.867	9.517	2
2021-03-18 09:03:37	58.8563	17.8494	36.8406	9.521	2
2021-03-18 09:18:37	57.563	17.2095	36.7807	9.509	2.4
2021-03-18 09:33:37	56.5208	16.8824	36.8406	9.483	2.4
2021-03-18 09:48:37	56.6836	16.6263	36.8554	9.473	2.4
2021-03-18 10:03:37	56.4887	16.4642	36.7318	9.44	1.2
2021-03-18 10:33:37	56.5959	16.5284	36.6798	9.432	2
2021-03-18 10:48:37	56.7651	16.4744	36.7797	9.416	2.4
2021-03-18 11:03:37	57.0656	16.4089	36.7671	9.434	2.8
2021-03-18 11:18:37	58.3052	16.5813	36.8324	9.429	1.6
2021-03-18 11:33:37	59.828	16.7424	36.7898	9.425	2
2021-03-18 11:48:37	60.203	16.8487	36.8027	9.421	2.8
2021-03-18 12:03:37	60.251	16.9165	36.7163	9.421	1.6
2021-03-18 12:18:37	59.1454	16.9948	36.6636	9.419	0.8
2021-03-18 12:33:37	57.8074	17.1374	36.7797	9.386	0
2021-03-18 12:48:37	57.0457	16.8945	36.7153	9.377	0.4
2021-03-18 13:03:38	57.5475	17.1688	36.7289	9.407	0
2021-03-18 13:33:38	56.9901	17.1179	36.7882	9.429	0
2021-03-18 13:48:38	56.1999	16.8797	36.737	9.45	0
2021-03-18 14:03:38	55.6742	16.7374	36.6134	9.538	0
2021-03-18 14:18:38	54.7323	16.7534	36.669	9.599	0
2021-03-18 14:33:38	54.2168	16.6929	36.6943	9.656	0
2021-03-18 14:48:38	53.7037	16.5976	36.7997	9.689	0
2021-03-18 15:03:38	53.2795	16.4021	36.7142	9.71	4.4
2021-03-18 15:18:38	53.0035	16.2608	36.7504	9.755	2.4
2021-03-18 15:33:38	52.5138	16.1062	36.835	9.798	5.6
2021-03-18 15:48:38	52.3187	16.0428	36.6606	9.82	2.8
2021-03-18 16:03:38	51.2446	15.5838	36.6588	9.817	1.2
2021-03-18 16:18:38	50.9019	15.3921	36.7142	9.842	0.4
2021-03-18 16:33:38	50.6812	15.3218	36.8005	9.855	0
2021-03-18 16:48:38	50.5273	15.214	36.7124	9.844	0.4
2021-03-18 17:03:38	50.757	15.2896	36.7442	9.814	0
2021-03-18 17:18:38	50.8934	15.2019	36.6877	9.78	0
2021-03-18 17:33:38	50.694	15.087	36.6469	9.678	0
2021-03-18 17:48:38	50.9397	15.1351	36.6623	9.627	0
2021-03-18 18:03:38	50.8818	15.0632	36.617	9.612	0
2021-03-18 18:18:38	51.1203	14.9797	36.6524	9.557	0
2021-03-18 18:33:38	50.9794	14.9174	36.724	9.495	0
2021-03-18 18:48:38	51.5746	15.0256	36.6477	9.424	0
2021-03-18 19:03:38	51.4287	14.9498	36.627	9.365	0
2021-03-18 19:18:38	51.2964	14.804	36.736	9.307	0
2021-03-18 19:33:38	51.0367	14.7429	36.6395	9.249	0
2021-03-18 19:48:38	50.9962	14.6659	36.585	9.189	0.4
2021-03-18 20:03:38	51.2921	14.7731	36.6032	9.143	0
2021-03-18 20:18:38	51.6238	14.7102	36.6879	9.105	0
2021-03-18 20:33:38	51.8664	14.8412	36.6168	9.065	0.4
2021-03-18 20:48:38	52.7617	15.0097	36.5914	9.025	0
2021-03-18 21:03:39	52.1656	14.8478	36.575	8.992	0
2021-03-18 21:18:39	52.0462	14.7456	36.6388	8.966	0
2021-03-18 21:33:39	52.0386	14.6473	36.6469	8.936	0
2021-03-18 21:48:39	51.3179	14.7568	36.5562	8.905	0
2021-03-18 22:03:39	51.2678	14.7299	36.6206	8.879	0
2021-03-18 22:18:39	52.0095	14.8764	36.6677	8.863	0
2021-03-18 22:33:39	52.5183	14.9752	36.6578	8.844	0
2021-03-18 22:48:39	52.3836	14.6793	36.6204	8.815	0
2021-03-18 23:03:39	52.665	14.6121	36.5332	8.809	0
2021-03-18 23:18:39	53.1606	14.7861	36.6033	8.796	0
2021-03-18 23:33:39	53.6001	14.7123	36.587	8.784	0
2021-03-18 23:48:39	54.1113	14.7945	36.6179	8.774	0
2021-03-19 00:03:39	55.2828	15.4166	36.5651	8.779	0
2021-03-19 00:18:39	55.9178	15.733	36.5053	8.787	0
2021-03-19 00:33:39	57.2032	16.3532	36.5851	8.765	0
2021-03-19 00:48:39	58.1526	16.7076	36.6178	8.771	0
2021-03-19 01:03:39	57.7778	16.2225	36.6268	8.772	0
2021-03-19 01:18:39	58.4709	16.4303	36.5415	8.783	0
2021-03-19 01:33:39	59.523	16.9271	36.5661	8.786	0
2021-03-19 01:48:39	62.0317	18.1305	36.5987	8.801	0
2021-03-19 02:03:39	60.3423	16.7413	36.5888	8.815	0
2021-03-19 02:18:39	64.1479	19.1223	36.5314	8.842	0
2021-03-19 02:33:39	64.3899	19.0946	36.5587	8.863	0
2021-03-19 02:48:39	65.4342	19.6038	36.5632	8.869	0
2021-03-19 03:03:39	65.9848	20.02	36.6167	8.885	0
2021-03-19 03:18:39	66.6163	20.3694	36.5233	8.901	0
2021-03-19 03:33:39	66.4112	20.3135	36.5079	8.924	0
2021-03-19 03:48:39	66.1928	20.2048	36.5387	8.939	0
2021-03-19 04:03:39	66.3259	20.397	36.547	8.964	0
2021-03-19 04:18:39	66.5295	20.6693	36.5732	8.996	0
2021-03-19 04:33:39	64.5428	19.9825	36.5451	9.019	0
2021-03-19 04:48:39	61.1769	19.3256	36.6632	9.059	0
2021-03-19 05:03:39	60.447	19.0571	36.5761	9.111	0
2021-03-19 05:18:40	60.4768	19.2364	36.5415	9.16	0
2021-03-19 05:33:40	60.2128	19.0365	36.5259	9.215	0
2021-03-19 05:48:40	60.0294	18.9496	36.5086	9.278	0
2021-03-19 06:03:40	59.5848	18.7291	36.524	9.353	0
2021-03-19 06:18:40	59.4671	18.7091	36.5396	9.423	0
2021-03-19 06:33:40	59.3106	18.7758	36.6095	9.502	0
2021-03-19 06:48:40	60.3598	19.2005	36.467	9.568	0
2021-03-19 07:03:40	58.2549	18.3078	36.4616	9.679	0
2021-03-19 07:18:40	56.5391	17.6853	36.5406	9.756	0
2021-03-19 07:33:40	56.8349	17.8341	36.4533	9.842	0
2021-03-19 07:48:40	56.461	17.5696	36.5233	9.907	0
2021-03-19 08:03:40	55.3769	17.3488	36.4988	9.954	0
2021-03-19 08:18:40	54.9268	17.1457	36.4578	9.994	0
2021-03-19 08:33:40	55.22	17.3954	36.3979	10.069	0
2021-03-19 08:48:40	54.1579	16.9938	36.4761	10.098	0
2021-03-19 09:03:40	54.2497	16.9647	36.4779	10.109	0
2021-03-19 09:18:40	53.2845	16.5546	36.3852	10.139	0
2021-03-19 09:33:40	53.4146	16.6557	36.4478	10.151	0
2021-03-19 09:48:40	52.7695	16.3408	36.4318	10.16	0
2021-03-19 10:03:40	52.9324	16.6052	36.4843	10.162	0
2021-03-19 10:18:40	52.7605	16.7034	36.4525	10.169	0
2021-03-19 10:33:40	53.1515	16.9598	36.4933	10.193	0
2021-03-19 10:48:40	53.2553	17.0718	36.4924	10.181	0
2021-03-19 11:03:40	53.2023	17.0548	36.4196	10.166	0
2021-03-19 11:18:40	52.7153	16.7402	36.4009	10.166	0
2021-03-19 11:33:40	52.188	16.312	36.4979	10.167	0
2021-03-19 11:48:40	51.6439	16.2214	36.4662	10.132	0
2021-03-19 12:03:40	51.6295	16.3494	36.4624	10.167	0
2021-03-19 12:18:40	51.0486	16.159	36.3642	10.196	0
2021-03-19 12:33:40	52.8691	16.9093	36.3497	10.22	0
2021-03-19 12:48:40	50.2109	16.0353	36.358	10.26	0
2021-03-19 13:03:41	50.1851	16.0815	36.3462	10.295	0
2021-03-19 13:18:41	49.5292	15.8727	36.4115	10.354	0
2021-03-19 13:33:41	49.8714	16.0328	36.4643	10.388	0
2021-03-19 13:48:41	49.2844	15.7655	36.4351	10.429	0
2021-03-19 14:03:41	49.5618	15.7858	36.3142	10.442	0
2021-03-19 14:18:41	49.6215	15.8856	36.35	10.447	0
2021-03-19 14:33:41	49.4256	15.7673	36.3218	10.454	0
2021-03-19 14:48:41	49.8203	15.9361	36.3398	10.444	0
2021-03-19 15:03:41	50.1138	16.1602	36.3888	10.437	0
2021-03-19 15:18:41	50.4826	16.0098	36.3254	10.411	0
2021-03-19 15:33:41	50.2091	15.8543	36.4036	10.389	0
2021-03-19 15:48:41	50.5025	15.802	36.3081	10.352	0
2021-03-19 16:03:41	50.5366	15.8183	36.3409	10.315	0
2021-03-19 16:18:41	51.0775	15.9295	36.3119	10.295	0
2021-03-19 16:33:41	50.9833	15.8365	36.3417	10.261	0
2021-03-19 16:48:41	51.0824	15.7783	36.3534	10.234	0
2021-03-19 17:03:41	52.7583	16.2255	36.381	10.207	0
2021-03-19 17:18:41	52.8419	16.2567	36.2646	10.209	0
2021-03-19 17:33:41	52.7114	16.1769	36.2184	10.171	0
2021-03-19 17:48:41	52.5096	15.9358	36.1801	10.154	0
2021-03-19 18:03:41	52.5987	15.8521	36.2636	10.12	0
2021-03-19 18:18:41	54.8662	16.783	36.3265	10.078	0
2021-03-19 18:33:41	54.6305	16.7025	36.3445	10.032	0
2021-03-19 18:48:41	54.6645	16.5004	36.3511	9.999	0
2021-03-19 19:03:41	54.0727	16.1286	36.1783	9.956	0
2021-03-19 19:18:41	53.8344	15.7921	36.3312	9.905	0
2021-03-19 19:33:41	53.6174	15.5242	36.1855	9.859	0
2021-03-19 19:48:41	53.0771	15.2952	36.3237	9.813	0
2021-03-19 20:03:41	53.0799	15.077	36.2665	9.764	0
2021-03-19 20:18:41	52.822	14.8979	36.182	9.708	0
2021-03-19 20:33:41	50.4505	13.1127	36.2012	9.674	0
2021-03-19 20:48:41	51.136	13.4956	36.1329	9.622	0
2021-03-19 21:03:42	50.5096	13.274	36.1629	9.581	0
2021-03-19 21:18:42	51.3538	13.4492	36.1385	9.536	0
2021-03-19 21:33:42	51.3627	13.2817	36.1402	9.492	0
2021-03-19 21:48:42	51.0036	13.2322	36.0767	9.454	0
2021-03-19 22:03:42	51.0702	13.3559	36.1348	9.434	0
2021-03-19 22:18:42	50.0526	13.0041	36.1131	9.397	0
2021-03-19 22:33:42	49.7822	12.9796	36.1395	9.371	0
2021-03-19 22:48:42	49.8226	12.9944	36.1595	9.317	0
2021-03-19 23:03:42	49.9469	13.0247	36.0738	9.299	0
2021-03-19 23:18:42	49.7882	13.0043	36.2114	9.289	0
2021-03-19 23:33:42	49.5993	12.9873	36.1041	9.272	0
2021-03-19 23:48:42	49.2594	12.9507	35.974	9.266	0
2021-03-20 00:03:42	49.5591	13.1008	36.2593	9.264	0
2021-03-20 00:18:42	49.8157	13.2428	36.0939	9.266	0
2021-03-20 00:33:42	49.7525	13.2067	36.1057	9.257	0
2021-03-20 00:48:42	49.5027	13.1873	36.0194	9.275	0
2021-03-20 01:03:42	49.8605	13.4009	36.0423	9.281	0
2021-03-20 01:18:42	49.5393	13.3567	36.0893	9.302	0
2021-03-20 01:33:42	50.192	13.5639	36.1104	9.339	0
2021-03-20 01:48:42	49.7192	13.4248	36.0314	9.354	0
2021-03-20 02:03:42	49.8482	13.5903	36.0004	9.381	0
2021-03-20 02:18:42	49.9122	13.6792	36.0732	9.444	0
2021-03-20 02:33:42	49.3896	13.6508	36.0424	9.481	0
2021-03-20 02:48:42	49.2575	13.6307	36.0241	9.538	0
2021-03-20 03:03:42	49.2621	13.6635	35.9814	9.624	0
2021-03-20 03:18:42	49.1729	13.6198	35.9386	9.737	0
2021-03-20 03:33:42	49.2629	13.6886	36.0123	9.824	0
2021-03-20 03:48:42	49.2282	13.7008	35.9686	9.901	0
2021-03-20 04:03:42	49.5416	13.9343	35.9978	9.97	0
2021-03-20 04:18:42	49.4093	13.9037	35.8978	10.042	0
2021-03-20 04:33:42	49.5888	14.0316	35.7989	10.101	0
2021-03-20 04:48:42	50.199	14.3155	35.8452	10.13	0
2021-03-20 05:03:42	49.6838	14.0614	35.9097	10.171	0
2021-03-20 05:18:43	49.7648	13.9593	35.8542	10.206	0
2021-03-20 05:33:43	49.7386	14.0575	35.9478	10.237	0
2021-03-20 05:48:43	49.7866	14.0143	35.9505	10.244	0
2021-03-20 06:03:43	49.4731	13.8594	35.7426	10.277	0
2021-03-20 06:18:43	49.5073	13.8097	35.8207	10.264	0
2021-03-20 06:33:43	49.3892	13.7966	35.8996	10.284	0
2021-03-20 06:48:43	49.4761	13.8461	35.908	10.288	0
2021-03-20 07:03:43	50.2174	13.7951	35.7172	10.295	0
2021-03-20 07:18:43	50.0024	13.672	35.866	10.292	0
2021-03-20 07:33:43	50.2093	13.6799	35.7361	10.296	0
2021-03-20 07:48:43	50.2526	13.605	35.7143	10.3	0
2021-03-20 08:03:43	50.4386	13.6422	35.7652	10.291	0
2021-03-20 08:18:43	50.4872	13.6906	35.7126	10.236	0
2021-03-20 08:33:43	50.8994	13.7354	35.7353	10.228	0
2021-03-20 08:48:43	50.7553	13.7372	35.6407	10.188	0
2021-03-20 09:03:43	50.8951	13.64	35.6542	10.17	0
2021-03-20 09:18:43	51.4539	13.7706	35.6427	10.14	0
2021-03-20 09:33:43	51.5741	13.8275	35.7689	10.127	0
2021-03-20 09:48:43	51.9839	13.9816	35.7181	10.085	0
2021-03-20 10:03:43	51.8259	13.8991	35.6654	10.06	0
2021-03-20 10:18:43	52.4739	14.0155	35.6372	10.053	0
2021-03-20 10:33:43	52.3567	13.9927	35.6454	10.03	0
2021-03-20 10:48:43	52.4144	13.9803	35.7809	10.057	0
2021-03-20 11:03:43	52.6379	14.0016	35.7536	10.102	0
2021-03-20 11:18:43	52.3567	14.1094	35.7111	10.143	0
2021-03-20 11:33:43	52.4161	14.2733	35.6873	10.168	0
2021-03-20 11:48:43	52.5073	14.3769	35.6554	10.219	0
2021-03-20 12:03:43	53.4084	14.575	35.7236	10.247	0
2021-03-20 12:18:43	52.7467	14.2833	35.7074	10.257	0
2021-03-20 12:33:43	52.7887	14.3428	35.662	10.275	0
2021-03-20 12:48:43	52.7862	14.3056	35.7481	10.286	0
2021-03-20 13:18:44	52.5283	14.2672	35.7283	10.28	0
2021-03-20 13:33:44	52.6423	14.3456	35.6237	10.285	0
2021-03-20 13:48:44	52.5197	14.2327	35.6855	10.283	0
2021-03-20 14:03:44	52.3921	14.1505	35.6755	10.285	0
2021-03-20 14:18:44	52.456	14.0455	35.8155	10.276	0
2021-03-20 14:33:44	52.4191	14.1431	35.5628	10.274	0
2021-03-20 15:03:44	52.1038	14.0779	35.5501	10.275	0
2021-03-20 15:18:44	52.4929	14.0206	35.6237	10.273	0
2021-03-20 15:33:44	52.7076	13.9853	35.5792	10.286	0
2021-03-20 16:03:44	52.6974	13.8681	35.5466	10.276	0
2021-03-20 16:18:44	52.5268	13.7791	35.5392	10.247	0
2021-03-20 16:33:44	52.3843	13.727	35.5028	10.211	0
2021-03-20 16:48:44	51.9469	13.5017	35.5185	10.168	0
2021-03-20 17:03:44	51.6532	13.2493	35.5274	10.129	0
2021-03-20 17:18:44	51.226	13.0415	35.4939	10.09	0
2021-03-20 17:33:44	50.9027	12.87	35.5184	10.042	0
2021-03-20 17:48:44	50.6472	12.8283	35.5294	9.996	0
2021-03-20 18:03:44	49.9677	12.6173	35.4957	9.943	0
2021-03-20 18:18:44	49.3618	12.4628	35.4766	9.898	0
2021-03-20 18:33:44	49.2047	12.3479	35.5274	9.849	0
2021-03-20 18:48:44	48.9605	12.3349	35.4185	9.784	0
2021-03-20 19:03:44	49.3345	12.547	35.305	9.744	0
2021-03-20 19:18:44	49.6722	12.7159	35.5084	9.683	0
2021-03-20 19:33:44	49.5569	12.707	35.4957	9.644	0
2021-03-20 19:48:44	50.2137	12.9509	35.4575	9.607	0
2021-03-20 20:03:44	50.1571	12.9568	35.5066	9.578	0
2021-03-20 20:18:44	50.1943	13.2072	35.395	9.538	0
2021-03-20 21:18:45	50.0176	13.1937	35.3877	9.505	0
2021-03-20 21:33:45	49.9725	13.2021	35.384	9.437	0
2021-03-20 21:48:45	50.1887	13.36	35.415	9.371	0
2021-03-20 22:03:45	50.0737	13.3011	35.4021	9.344	0
2021-03-20 22:18:45	49.7113	13.3918	35.3305	9.32	0
2021-03-20 22:33:45	49.8211	13.3554	35.5248	9.303	0
2021-03-20 22:48:45	50.0397	13.5364	35.3386	9.278	0
2021-03-20 23:18:45	50.4952	13.6709	35.3795	9.263	0
2021-03-20 22:33:45	50.7954	13.5013	35.3413	9.231	0
2021-03-20 22:48:45	51.4881	13.5831	35.3468	9.206	0
2021-03-20 23:18:45	51.7414	13.6679	35.3268	9.187	0
2021-03-20 23:33:45	51.8164	13.7896	35.3721	9.184	0
2021-03-20 23:48:45	51.9808	13.7529	35.2431	9.165	0
2021-03-21 00:03:45	52.2936	13.8727	35.2933	9.139	0
2021-03-21 00:33:45	52.6937	13.9266	35.3785	9.143	0
2021-03-21 00:48:45	52.9489	13.9522	35.2388	9.127	0
2021-03-21 01:03:45	53.3362	14.1678	35.2242	9.126	0
2021-03-21 01:18:45	53.2043	14.0945	35.2442	9.121	0
2021-03-21 01:48:45	53.3906	14.3076	35.2968	9.141	0
2021-03-21 02:03:45	53.3909	14.4238	35.2542	9.147	0
2021-03-21 02:18:45	53.4229	14.3946	35.3015	9.155	0
2021-03-21 02:33:45	53.8372	14.2414	35.2024	9.157	0
2021-03-21 02:48:45	54.1034	14.3205	35.1634	9.179	0
2021-03-21 03:03:45	54.3161	14.4116	35.2741	9.205	0
2021-03-21 03:18:45	54.6962	14.5579	35.207	9.247	0
2021-03-21 03:33:45	55.2878	14.8086	35.1751	9.263	0
2021-03-21 03:48:45	55.4898	14.9296	35.3349	9.267	0
2021-03-21 04:03:45	55.5736	15.0832	35.2286	9.304	0
2021-03-21 04:18:45	55.7282	15.0759	35.3542	9.316	0
2021-03-21 04:33:45	55.8384	14.9893	35.1788	9.325	0
2021-03-21 04:48:45	55.9168	15.1989	35.1744	9.354	0
2021-03-21 05:33:46	56.7014	15.5617	35.2068	9.367	0
2021-03-21 05:48:46	56.8298	15.4129	35.1434	9.375	0
2021-03-21 06:03:46	57.2218	15.4538	35.1453	9.384	0
2021-03-21 06:18:46	57.9144	15.565	35.0787	9.388	0
2021-03-21 06:33:46	58.3292	15.6202	35.1315	9.419	0
2021-03-21 06:48:46	58.3333	15.8411	35.1696	9.439	0
2021-03-21 07:03:46	58.0142	15.6958	35.1098	9.465	0
2021-03-21 07:18:46	58.2691	15.8274	35.1477	9.486	0
2021-03-21 07:33:46	58.2943	15.6575	35.1804	9.507	0
2021-03-21 07:48:46	58.7526	15.7555	35.0925	9.532	0
2021-03-21 08:03:46	58.6747	15.6345	35.1017	9.549	0
2021-03-21 08:18:46	58.346	15.6908	35.1622	9.603	0
2021-03-21 08:33:46	58.5595	15.8897	35.119	9.647	0
2021-03-21 08:48:46	58.4573	15.8879	35.1161	9.671	0
2021-03-21 09:03:46	58.2413	15.9176	34.9743	9.71	0
2021-03-21 09:18:46	58.1227	15.9495	34.9772	9.74	0
2021-03-21 09:33:46	57.6748	15.7315	35.0053	9.768	0
2021-03-21 09:48:46	57.4567	15.715	34.9291	9.792	0
2021-03-21 10:03:46	57.2913	15.6561	34.9808	9.814	0
2021-03-21 10:18:46	56.8842	15.5991	34.9246	9.853	0
2021-03-21 10:33:46	56.5568	15.827	34.9279	9.917	0
2021-03-21 10:48:46	56.5425	15.9065	34.9417	9.973	0
2021-03-21 11:03:46	55.9948	15.7131	34.919	9.992	0
2021-03-21 11:18:46	55.6315	15.7683	34.9334	10.012	0
2021-03-21 11:33:46	55.1616	15.6888	34.8145	10.034	0
2021-03-21 11:48:46	55.0192	15.7298	34.8925	10.041	0
2021-03-21 12:03:46	54.8014	15.896	34.9927	10.055	0
2021-03-21 12:18:46	54.8966	16.0419	34.8946	10.069	0
2021-03-21 12:33:46	54.6815	15.9367	34.8562	10.073	0
2021-03-21 12:48:46	54.5423	15.9986	34.8889	10.121	0
2021-03-21 13:03:46	54.2648	15.9541	34.8736	10.133	0
2021-03-21 13:33:47	53.9958	15.9877	34.8427	10.14	0
2021-03-21 13:48:47	53.2698	15.7819	34.8773	10.147	0
2021-03-21 14:03:47	53.1297	15.7499	34.9508	10.126	0
2021-03-21 14:18:47	52.1512	15.2481	34.9	10.109	0
2021-03-21 14:33:47	52.1395	15.2873	34.7935	10.108	0
2021-03-21 14:48:47	51.165	14.7691	34.919	10.084	0
2021-03-21 15:03:47	50.6511	14.6182	34.8672	10.058	0
2021-03-21 15:18:47	50.9303	14.8944	34.8754	10.042	0
2021-03-21 15:33:47	50.5786	14.7948	34.7792	9.95222	0
2021-03-21 15:48:47	50.3879	14.8589	34.8527	10.14	0
2021-03-21 16:03:47	50.3113	14.8602	34.8363	10.118	0
2021-03-21 16:18:47	50.6802	15.0035	34.7946	10.097	0
2021-03-21 16:33:47	51.0541	15.0908	34.7439	10.057	0
2021-03-21 16:48:47	51.3627	15.2161	34.8509	10.031	0
2021-03-21 17:03:47	52.7569	16.06	34.8138	9.99	0
2021-03-21 17:18:47	54.5885	17.4233	34.7564	9.951	0
2021-03-21 17:33:47	55.4541	17.8171	34.7882	9.906	0
2021-03-21 17:48:47	55.889	18.0262	34.7074	9.852	0
2021-03-21 18:03:47	56.819	18.4674	34.7829	9.703	0
2021-03-21 18:18:47	56.3072	17.9913	34.7691	9.612	0
2021-03-21 18:33:47	56.3786	17.7466	34.9027	9.549	0
2021-03-21 18:48:47	55.1047	16.5658	34.7791	9.453	0
2021-03-21 19:03:47	54.9883	16.1357	34.8918	9.363	0
2021-03-21 19:18:47	56.9298	17.3437	34.6509	10.1536	0
2021-03-21 19:33:47	56.3173	16.6819	34.6582	10.0973	0
2021-03-21 19:48:47	55.6823	16.2227	34.6782	10.0145	0
2021-03-21 20:03:47	55.2872	15.8545	34.6373	9.95636	0
2021-03-21 20:18:47	54.8879	15.5454	34.6382	9.85273	0
2021-03-21 20:33:47	55.4345	15.7235	34.5709	9.71	0
2021-03-21 20:48:47	54.9645	15.2367	34.5845	9.62364	0
2021-03-21 21:03:47	54.3765	14.8189	34.5327	9.49364	0
2021-03-21 21:18:47	54.2306	14.5675	34.5591	9.36636	0
2021-03-21 21:33:48	53.7596	14.1519	34.5618	9.23636	0
2021-03-21 21:48:48	53.6725	14.0817	34.5527	9.09364	0
2021-03-21 22:03:48	53.8376	13.97	34.5836	8.94909	0
2021-03-21 22:18:48	53.8503	13.9661	34.5591	8.81818	0
2021-03-21 22:33:48	54.5875	14.2839	34.5845	8.68	0
2021-03-21 22:48:48	55.2864	14.5351	34.7455	8.55455	0
2021-03-21 23:03:48	55.381	14.507	34.5427	8.43636	0
2021-03-21 23:18:48	55.3158	14.4033	34.6227	8.33182	0
2021-03-21 23:33:48	55.535	14.4659	34.6009	8.21909	0
2021-03-21 23:48:48	55.6438	14.4223	34.66	8.11091	0
2021-03-22 00:03:48	55.8969	14.4674	34.5445	8.01364	0
2021-03-22 00:18:48	55.9434	14.3649	34.6055	7.90636	0
2021-03-22 00:33:48	56.1705	14.356	34.5673	7.81364	0
2021-03-22 00:48:48	56.3359	14.4156	34.5273	7.73273	0
2021-03-22 01:03:48	56.2646	14.2364	34.4027	7.63636	0
2021-03-22 01:18:48	56.4668	14.2119	34.4609	7.56727	0
2021-03-22 01:33:48	56.4411	14.0593	34.4345	7.49273	0
2021-03-22 01:48:48	56.7876	14.0576	34.5018	7.44909	0
2021-03-22 02:03:48	56.5666	13.9471	34.5645	7.42182	0
2021-03-22 02:18:48	56.8729	13.9547	34.3791	7.40364	0
2021-03-22 02:33:48	56.9426	13.9981	34.4155	7.39364	0
2021-03-22 02:48:48	57.3879	14.1666	34.4173	7.39727	0
2021-03-22 03:03:48	57.8469	14.3547	34.4664	7.40455	0
2021-03-22 03:18:48	57.5144	14.1557	34.4755	7.40091	0
2021-03-22 03:33:48	57.2514	14.1572	34.4282	7.40909	0
2021-03-22 03:48:48	57.2223	14.1156	34.4227	7.42091	0
2021-03-22 04:03:48	57.1419	14.204	34.5455	7.44455	0
2021-03-22 04:18:48	56.7842	14.1807	34.3591	7.45182	0
2021-03-22 04:33:48	57.0994	14.3754	34.4673	7.46818	0
2021-03-22 04:48:48	56.5131	14.0877	34.44	7.48636	0
2021-03-22 05:03:48	56.3869	13.9756	34.3682	7.50182	0
2021-03-22 05:18:48	56.0952	14.0011	34.3445	7.52091	0
2021-03-22 05:33:48	55.9221	14.0575	34.4255	7.52455	0
2021-03-22 06:03:49	55.7219	13.9885	34.3727	7.59909	0
2021-03-22 06:18:49	52.871	12.4739	34.2955	7.63091	0
2021-03-22 06:33:49	51.9492	12.0623	34.3473	7.65091	0
2021-03-22 06:48:49	51.4467	11.8815	34.2382	7.66364	0
2021-03-22 07:03:49	51.6205	11.9856	34.3164	7.69909	0
2021-03-22 07:18:49	51.5227	11.868	34.3745	7.71818	0
2021-03-22 07:33:49	51.431	12.0473	34.3736	7.73182	0
2021-03-22 07:48:49	51.0721	11.8255	34.2164	7.74909	0
2021-03-22 08:03:49	51.3011	11.9957	34.3782	7.80818	0
2021-03-22 08:18:49	50.8369	11.9801	34.3182	7.82364	0
2021-03-22 08:33:49	50.6312	11.941	34.27	7.83455	0
2021-03-22 08:48:49	50.5825	11.9108	34.2727	7.85455	0
2021-03-22 09:03:49	51.1783	12.1523	34.2318	7.87727	0
2021-03-22 09:18:49	50.5481	11.9365	34.2255	7.88909	0
2021-03-22 09:33:49	50.6477	12.0817	34.2518	7.89818	0.4
2021-03-22 09:48:49	50.5939	11.9436	34.1909	7.92273	0
2021-03-22 10:03:49	50.411	11.9349	34.33	7.93909	0
2021-03-22 10:18:49	50.1512	11.7569	34.2136	7.94455	0
2021-03-22 10:33:49	50.3098	11.7446	34.2145	7.97455	0
2021-03-22 10:48:49	49.9775	11.6186	34.1282	8.00091	0
2021-03-22 11:03:49	50.0476	11.6229	34.1509	8.04	0
2021-03-22 11:18:49	50.0488	11.6756	34.3073	8.07091	0
2021-03-22 11:33:49	49.949	11.5804	34.13	8.10818	0
2021-03-22 11:48:49	49.8975	11.5664	34.1536	8.16182	0
2021-03-22 12:03:49	49.8863	11.5721	34.1545	8.22727	0.4
2021-03-22 12:33:49	49.7877	11.4966	34.0936	8.28364	0.8
2021-03-22 12:48:49	50.1319	11.5368	34.1609	8.34091	0
2021-03-22 13:03:49	50.3558	11.5915	34.13	8.41455	0
2021-03-22 13:18:49	50.4702	11.6362	34.1245	8.48	0
2021-03-22 13:33:49	50.595	11.6069	34.1018	8.54727	0
2021-03-22 13:48:50	50.5052	11.5342	34.11	8.60182	0
2021-03-22 14:03:50	50.9762	11.7174	34.1182	8.65273	0
2021-03-22 14:18:50	50.7304	11.499	34.0918	8.70455	0
2021-03-22 14:33:50	50.9812	11.5949	34.02	8.77636	0
2021-03-22 14:48:50	51.0847	11.4824	34.0809	8.84818	0
2021-03-22 15:03:50	51.3522	11.5479	34.1136	8.91636	0
2021-03-22 15:18:50	51.2745	11.41	33.9955	8.99364	0
2021-03-22 15:33:50	51.6312	11.5331	34.0727	9.07182	0
2021-03-22 16:03:50	51.7965	11.4502	34.0573	9.15182	0
2021-03-22 16:18:50	52.3334	11.5294	34.0309	9.21727	0
2021-03-22 16:33:50	52.5179	11.4404	34.0773	9.29182	0
2021-03-22 17:03:50	52.9409	11.4816	34.0255	9.34636	0
2021-03-22 17:18:50	52.8205	11.3063	33.97	9.38455	0
2021-03-22 17:33:50	52.6771	11.2989	33.9473	9.42909	0
2021-03-22 18:03:50	53.0367	11.2078	33.9673	9.45636	0
2021-03-22 18:33:50	53.069	11.1862	34.0109	9.47091	0
2021-03-22 19:03:50	53.1065	11.242	33.9318	9.47455	0
2021-03-22 19:18:50	53.7441	11.3753	34.0045	9.45455	0
2021-03-22 19:33:50	53.6675	11.3023	34.0091	9.43909	0
2021-03-22 19:48:50	54.0533	11.4107	33.97	9.39273	0
2021-03-22 20:03:50	53.7711	11.4264	33.9691	9.35545	0
2021-03-22 20:18:50	53.943	11.4234	33.8791	9.30545	0
2021-03-22 20:33:50	53.9752	11.431	33.8318	9.24273	0
2021-03-22 20:48:50	54.0491	11.4991	33.9382	9.16182	0
2021-03-22 21:03:50	54.2661	11.6235	33.8973	9.09364	0
2021-03-22 21:18:50	54.1979	11.503	33.9309	9.04091	0
2021-03-22 21:33:50	53.8945	11.4377	33.8864	8.98364	0
2021-03-22 21:48:51	54.3851	11.6846	33.8382	8.92273	0
2021-03-22 22:03:51	54.4044	11.5883	33.83	8.86545	0
2021-03-22 22:18:51	55.3537	11.7487	33.8527	8.82273	0
2021-03-22 22:33:51	55.0693	11.6109	33.9009	8.77455	0
2021-03-22 22:48:51	55.1249	11.6808	33.8973	8.71182	0
2021-03-22 23:03:51	55.0597	11.5776	33.8709	8.65455	0
2021-03-22 23:18:51	55.2491	11.6197	33.8382	8.61364	0
2021-03-22 23:33:51	55.5408	11.6854	33.8918	8.55818	0
2021-03-22 23:48:51	55.8671	11.7656	33.86	8.50818	0
2021-03-23 00:03:51	55.6801	11.771	33.8045	8.45455	0
2021-03-23 00:33:51	56.0149	11.8538	33.9173	8.41818	0
2021-03-23 00:48:51	56.0899	11.8297	33.8755	8.37818	0
2021-03-23 01:03:51	56.1171	11.7238	33.8573	8.34727	0
2021-03-23 01:18:51	56.4931	11.7641	33.8645	8.30909	0.4
2021-03-23 01:33:51	56.5434	11.7485	33.8973	8.26091	0
2021-03-23 01:48:51	56.7672	11.7465	33.8055	8.23636	0.4
2021-03-23 02:03:51	56.7486	11.7117	33.8191	8.19364	0
2021-03-23 02:18:51	56.7395	11.6449	33.8136	8.14636	0
2021-03-23 02:33:51	56.9709	11.7417	33.82	8.12818	0.4
2021-03-23 02:48:51	56.9929	11.7004	33.7736	8.08636	0.8
2021-03-23 03:03:51	57.149	11.6791	33.8691	8.06273	0.4
2021-03-23 03:33:51	57.0765	11.6705	33.9018	8.02273	0.8
2021-03-23 03:48:51	56.9034	11.6944	33.8182	8.00364	0.4
2021-03-23 04:03:51	57.1906	11.771	33.6955	7.97545	0.8
2021-03-23 04:33:51	56.9911	11.7754	33.7573	7.95636	0.4
2021-03-23 04:48:51	56.7888	11.6217	33.6945	7.92818	0.4
2021-03-23 05:18:51	56.6879	11.625	33.8345	7.90727	0.4
2021-03-23 05:33:51	56.2892	11.4831	33.7618	7.89727	0.8
2021-03-23 05:48:51	55.6872	11.3111	33.7409	7.88091	0.4
2021-03-23 06:03:52	55.5231	11.1654	33.7091	7.86455	0
2021-03-23 06:18:52	55.3236	11.0794	33.6573	7.87	0
2021-03-23 06:33:52	55.386	11.1655	33.7255	7.85182	0
2021-03-23 06:48:52	55.2638	11.1269	33.7327	7.86273	0
2021-03-23 07:03:52	55.606	11.1965	33.7464	7.87818	0
2021-03-23 07:18:52	55.4657	11.2562	33.6273	7.86909	0
2021-03-23 07:33:52	55.2891	11.2278	33.6645	7.88182	0
2021-03-23 07:48:52	55.3633	11.2585	33.6673	7.89	0
2021-03-23 08:03:52	53.1485	11.1004	33.6182	7.90182	0
2021-03-23 08:18:52	51.3663	11.1768	33.5764	7.9	0
2021-03-23 08:33:52	51.4951	11.2351	33.5864	7.89727	0
2021-03-23 08:48:52	51.7126	11.2561	33.6173	7.88636	0
2021-03-23 09:03:52	51.8133	11.3123	33.6482	7.88273	0
2021-03-23 09:18:52	52.0332	11.1163	33.5845	7.87818	0
2021-03-23 09:33:52	52.08	11.1154	33.5918	7.89455	0
2021-03-23 09:48:52	51.6703	11.0996	33.6482	7.90636	0
2021-03-23 10:03:52	51.3905	11.0612	33.4855	7.91273	0
2021-03-23 10:18:52	52.2415	10.9127	33.5655	7.91727	0
2021-03-23 10:33:52	51.9656	10.9087	33.5718	7.91727	0
2021-03-23 10:48:52	51.6927	10.8373	33.5609	7.92091	0
2021-03-23 11:03:52	51.1157	10.9263	33.5064	7.92636	0
2021-03-23 11:33:52	50.7233	10.9049	33.5427	7.95182	0
2021-03-23 11:48:52	50.6385	10.691	33.4355	7.97818	0
2021-03-23 12:03:52	50.547	10.6624	33.4709	7.99636	0
2021-03-23 12:18:52	50.3184	10.7822	33.4891	8.04	0
2021-03-23 12:33:52	52.4441	10.693	33.4555	8.08	0
2021-03-23 12:48:52	51.3789	10.587	33.4627	8.13091	0
2021-03-23 13:03:52	51.0136	10.5427	33.3891	8.18727	0
2021-03-23 13:18:52	51.2401	10.6164	33.4364	8.24909	0
2021-03-23 13:33:52	51.2208	10.6192	33.3982	8.30364	0
2021-03-23 13:48:52	51.2037	10.6132	33.4255	8.32727	0
2021-03-23 14:03:53	51.1973	10.6504	33.3282	8.36091	0
2021-03-23 14:18:53	50.9652	10.6344	33.4891	8.40636	0
2021-03-23 14:33:53	51.3191	10.7289	33.4582	8.43909	0
2021-03-23 14:48:53	51.267	10.7057	33.34	8.47909	0
2021-03-23 15:03:53	51.5471	10.6958	33.3582	8.53182	0
2021-03-23 15:18:53	51.0174	10.7362	33.3255	8.61091	0
2021-03-23 15:33:53	51.0925	10.7698	33.2809	8.69636	0
2021-03-23 15:48:53	51.4063	10.8183	33.3536	8.80818	0
2021-03-23 16:03:53	50.7988	10.8736	33.2909	8.88455	0
2021-03-23 16:18:53	51.1042	10.93	33.27	8.94	0.4
2021-03-23 16:33:53	50.983	10.9042	33.2182	8.98364	0
2021-03-23 16:48:53	51.03	10.8495	33.1664	9.03182	0
2021-03-23 17:03:53	51.198	10.9426	33.2145	9.1	0
2021-03-23 17:18:53	51.1875	10.9711	33.2236	9.14091	0
2021-03-23 17:33:53	51.0511	10.9758	33.3309	9.17364	0.4
2021-03-23 17:48:53	52.33	10.9954	33.2973	9.20364	0
2021-03-23 18:03:53	52.8076	11.2084	33.2282	9.24909	0
2021-03-23 18:18:53	44.0665	11.9578	33.2327	9.27182	0
2021-03-23 18:33:53	44.1047	12.0682	33.2382	9.30818	0
2021-03-23 19:03:53	44.0578	12.1391	33.2327	9.34	0
2021-03-23 19:18:53	39.8955	11.5935	33.23	9.35364	0
2021-03-23 19:33:53	37.9833	11.6936	33.24	9.35545	0
2021-03-23 19:48:53	37.8289	11.7626	33.1864	9.37	0
2021-03-23 20:03:53	38.7525	11.7611	33.19	9.39091	0
2021-03-23 20:33:53	42.5135	13.0724	33.21	9.4	0
2021-03-23 20:48:53	38.6241	11.9846	33.3455	9.39091	0
2021-03-23 21:03:53	38.4374	11.9804	33.7073	9.38091	0
2021-03-23 21:18:53	37.908	11.6896	34.0218	9.34727	0
2021-03-23 21:33:53	37.9627	11.8033	34.1709	9.31	0
2021-03-23 21:48:53	38.0094	11.7447	34.1	9.29364	0
2021-03-23 22:03:54	39.2733	11.7277	34.18	9.26	0
2021-03-23 22:18:54	41.979	12.0827	34.2273	9.22909	0
2021-03-23 22:33:54	45.6418	12.4824	34.2482	9.19636	0
2021-03-23 22:48:54	45.5257	12.4693	34.3682	9.15818	0
2021-03-23 23:03:54	44.6481	12.2611	34.2736	9.12182	0
2021-03-23 23:18:54	44.2435	12.2009	34.2218	9.08182	0
2021-03-23 23:33:54	43.5252	11.9574	34.2418	9.04273	0
2021-03-24 00:03:54	43.5071	11.9786	34.3418	9.00909	0
2021-03-24 00:33:54	42.2304	11.6793	34.4182	8.97091	0
2021-03-24 00:48:54	41.5188	11.6948	34.2482	8.92455	0
2021-03-24 01:03:54	40.8134	11.5569	34.2227	8.87818	0
2021-03-24 01:18:54	40.5164	11.4417	34.1809	8.85364	0
2021-03-24 01:33:54	40.3556	11.3709	34.2873	8.82455	0.4
2021-03-24 01:48:54	37.1581	8.72198	34.2527	8.79545	0.4
2021-03-24 02:03:54	33.1627	6.70887	34.3045	8.77909	0
2021-03-24 02:18:54	33.084	6.63572	34.1755	8.74909	0
2021-03-24 02:33:54	33.3299	6.70196	34.2009	8.72273	0
2021-03-24 02:48:54	33.9809	6.83914	34.2518	8.69	0
2021-03-24 03:03:54	34.2792	6.94707	34.2882	8.64364	0
2021-03-24 03:18:54	35.0439	7.11035	34.25	8.60727	0
2021-03-24 03:33:54	35.4208	7.24291	34.3873	8.59273	0
2021-03-24 03:48:54	35.3461	7.27524	34.2727	8.53545	0
2021-03-24 04:03:54	35.7695	7.43411	34.3564	8.51182	0
2021-03-24 04:18:54	36.007	7.46005	34.3	8.48727	0
2021-03-24 04:48:54	36.0569	7.50631	34.19	8.46273	0
2021-03-24 05:03:54	36.2917	7.58019	34.2782	8.43455	0
2021-03-24 05:18:54	36.4239	7.56741	34.2455	8.41818	0
2021-03-24 05:33:54	36.6047	7.54999	34.18	8.40636	0
2021-03-24 05:48:54	36.7853	7.55683	34.5164	8.39727	0
2021-03-24 06:03:55	37.2133	7.50072	34.5236	8.39	0
2021-03-24 06:18:55	37.6027	7.52602	34.5245	8.40545	0
2021-03-24 06:33:55	37.9586	7.60155	34.5873	8.41091	0
2021-03-24 06:48:55	38.968	7.86058	34.6	8.39727	0
2021-03-24 07:03:55	39.4511	7.88064	34.6018	8.40364	0
2021-03-24 07:18:55	39.5702	7.80185	34.6836	8.39909	0
2021-03-24 07:33:55	39.7695	7.88807	34.5655	8.38818	0
2021-03-24 07:48:55	39.9456	7.89281	34.6627	8.38364	0
2021-03-24 08:03:55	40.3095	7.96969	34.73	8.37727	0
2021-03-24 08:18:55	40.5617	8.0072	34.6164	8.36818	0
2021-03-24 08:33:55	40.5447	8.03038	34.6791	8.36909	0
2021-03-24 08:48:55	40.5553	7.9844	34.7036	8.35091	0
2021-03-24 09:03:55	39.9909	7.85154	34.6182	8.34455	0
2021-03-24 09:18:55	40.318	7.99724	34.6709	8.35273	0
2021-03-24 09:33:55	40.4942	8.04486	34.7309	8.34364	0
2021-03-24 09:48:55	41.0224	8.23733	34.6018	8.37091	0
2021-03-24 10:03:55	40.8557	8.25074	34.7209	8.37545	0
2021-03-24 10:18:55	41.0816	8.31652	34.6636	8.38818	0
2021-03-24 10:33:55	40.8202	8.25142	34.6073	8.42364	0
2021-03-24 10:48:55	40.4667	8.17544	34.7482	8.46455	0
2021-03-24 11:03:55	37.1696	7.38832	34.7536	8.51455	0
2021-03-24 11:18:55	38.0192	7.56297	34.6191	8.56364	0
2021-03-24 11:33:55	37.8763	7.61402	34.6964	8.60727	0
2021-03-24 11:48:55	37.8413	7.74398	34.7627	7.94636	0
2021-03-24 12:03:55	37.5551	7.82561	34.5782	8.67727	0
2021-03-24 12:18:55	37.5953	8.02255	34.5809	8.70273	0
2021-03-24 12:33:55	38.6359	8.81844	34.6318	8.72636	0
2021-03-24 12:48:55	38.9483	9.35364	34.5564	8.75909	0
2021-03-24 13:03:55	38.8834	9.49636	34.65	8.80182	0.4
2021-03-24 13:18:55	39.1009	9.79085	34.5827	8.84818	0
2021-03-24 13:33:55	40.6924	10.5818	34.6245	8.90727	0
2021-03-24 13:48:56	42.2857	11.4672	34.5927	8.95273	1.2
2021-03-24 14:03:56	43.286	12.1369	34.64	9.03182	0
2021-03-24 14:18:56	45.8965	12.7151	34.6173	9.11182	0
2021-03-24 14:33:56	44.8093	12.6997	34.4982	9.20545	0
2021-03-24 14:48:56	44.3399	12.7542	34.5364	9.29364	0
2021-03-24 15:03:56	44.3799	12.9474	34.4682	9.37636	0
2021-03-24 15:18:56	44.3226	13.0427	34.5091	9.45818	0
2021-03-24 15:33:56	45.1741	13.1996	34.4582	9.55636	0
2021-03-24 15:48:56	45.5669	13.4173	34.5055	9.65091	0
2021-03-24 16:03:56	45.619	13.3585	34.4436	9.73818	0
2021-03-24 16:18:56	45.6997	13.4047	34.5255	9.83364	0
2021-03-24 16:33:56	45.9152	13.4359	34.5991	9.90364	0
2021-03-24 17:03:56	45.9694	13.4504	34.4382	9.95909	0
2021-03-24 17:18:56	47.1812	13.5666	34.3673	10.0218	0
2021-03-24 17:33:56	46.0517	13.2328	34.4445	10.0936	0
2021-03-24 17:48:56	46.196	13.3509	34.52	10.1491	0.4
2021-03-24 18:03:56	45.9391	13.4915	34.3045	10.2064	0.4
2021-03-24 18:18:56	46.0287	13.5511	34.3845	10.2582	0
2021-03-24 18:33:56	45.385	13.0962	34.55	10.3282	0
2021-03-24 18:48:56	45.4563	12.9497	34.4418	10.3709	0
2021-03-24 19:03:56	45.4584	12.8921	34.4027	10.3973	0
2021-03-24 19:18:56	45.3542	12.8617	34.3509	10.4091	0
2021-03-24 19:33:56	45.368	12.7795	34.2864	10.4136	0
2021-03-24 19:48:56	45.7404	12.8861	34.4864	10.42	0
2021-03-24 20:03:56	46.0809	12.9413	34.3455	10.4236	0
2021-03-24 20:18:56	46.3886	13.0243	34.4218	10.4173	0
2021-03-24 20:33:56	46.8802	12.9248	34.3282	10.3782	0
2021-03-24 20:48:56	46.5644	13.0763	34.3145	10.3318	0
2021-03-24 21:03:56	47.0623	13.0945	34.3818	10.2882	0
2021-03-24 21:18:56	46.5403	12.7558	34.3473	10.2255	0
2021-03-24 21:33:56	46.2777	12.6627	34.3373	10.1682	0
2021-03-24 21:48:57	46.0531	12.5926	34.3145	10.11	0
2021-03-24 22:03:57	44.3784	12.7371	34.1791	10.0318	0
2021-03-24 22:18:57	44.1558	12.973	34.3	9.97182	0
2021-03-24 22:33:57	46.6317	13.0514	34.3	9.90727	0
2021-03-24 22:48:57	45.2647	12.633	34.2364	9.84091	0
2021-03-24 23:03:57	42.5478	12.2707	34.2618	9.77455	0
2021-03-24 23:18:57	39.9211	12.1327	34.2182	9.68636	0
2021-03-24 23:33:57	39.5308	12.1394	34.2573	9.61364	0
2021-03-25 00:03:57	46.7906	17.0094	34.19	9.54273	0
2021-03-25 00:18:57	51.8073	18.2888	34.4209	9.45182	0
2021-03-25 00:33:57	52.184	19.465	34.5782	9.37273	0
2021-03-25 00:48:57	51.8478	20.194	34.65	9.29364	0
2021-03-25 01:03:57	51.9165	20.4843	34.8491	9.18909	0
2021-03-25 01:18:57	54.2817	21.1278	34.9982	9.11273	0
2021-03-25 01:33:57	54.568	21.0382	35.1064	9.06091	0
2021-03-25 01:48:57	56.155	21.3217	35.2018	8.99727	0
2021-03-25 02:03:57	57.2884	21.5065	35.2827	8.93364	0
2021-03-25 02:18:57	57.8801	21.7513	35.3164	8.07091	0
2021-03-25 02:33:57	54.8533	22.3716	35.4545	8.82364	0
2021-03-25 02:48:57	54.5369	22.7961	35.4791	8.77455	0
2021-03-25 03:18:57	55.018	22.9006	35.4955	8.69	0
2021-03-25 03:33:57	54.7383	22.7899	35.3782	8.65364	0
2021-03-25 03:48:57	54.4015	22.829	35.5427	8.62818	0
2021-03-25 04:03:57	53.3634	23.2254	35.3382	8.60273	0
2021-03-25 04:18:57	52.0535	23.1383	35.4436	8.57727	0
2021-03-25 04:33:57	49.041	23.928	35.4618	8.56364	0
2021-03-25 04:48:57	49.134	24.2658	35.5364	8.54727	0
2021-03-25 05:03:57	45.9414	20.947	35.4836	8.54273	0
2021-03-25 05:18:57	42.0091	17.5868	35.4682	8.53636	0
2021-03-25 05:33:57	39.5218	15.0962	35.4964	8.54091	0
2021-03-25 05:48:57	36.8836	12.8101	35.5409	8.54545	0
2021-03-25 06:03:58	34.4939	11.733	35.4418	8.54273	0
2021-03-25 06:18:58	32.9308	10.5091	35.4955	8.55364	0
2021-03-25 06:33:58	32.1257	9.84857	35.4564	8.56182	0
2021-03-25 06:48:58	33.0149	10.1192	35.56	8.56727	0
2021-03-25 07:03:58	33.3752	10.1381	35.7164	8.57727	0
2021-03-25 07:18:58	33.3726	10.0353	35.5536	8.59636	0
2021-03-25 07:33:58	33.7559	10.1477	35.6073	8.60818	0
2021-03-25 07:48:58	33.9253	10.174	35.4927	8.61818	0
2021-03-25 08:03:58	33.8947	10.3271	35.5073	8.63909	0
2021-03-25 08:18:58	34.7567	10.6214	35.5809	8.63636	0
2021-03-25 08:33:58	35.3188	10.7509	35.5764	8.64364	0
2021-03-25 08:48:58	35.4377	10.8009	35.5073	8.65818	0
2021-03-25 09:03:58	35.5368	10.7497	35.5427	8.66545	0
2021-03-25 09:18:58	36.12	10.9363	35.62	8.68818	0
2021-03-25 09:33:58	36.3022	10.961	35.6045	8.71727	0
2021-03-25 09:48:58	36.4165	11.2191	35.6964	8.74273	0
2021-03-25 10:03:58	36.3998	11.3254	35.6782	8.78273	0
2021-03-25 10:18:58	38.1222	11.2227	35.6618	8.80909	0
2021-03-25 10:33:58	39.4147	11.7945	35.7545	8.84	0
2021-03-25 10:48:58	40.1713	11.9471	35.7764	8.84727	0
2021-03-25 11:03:58	40.2251	12.1096	35.7091	8.83818	0
2021-03-25 11:18:58	41.4015	12.5911	35.8236	8.82364	0
2021-03-25 11:33:58	42.3218	12.7231	35.7827	8.79455	0
2021-03-25 11:48:58	43.4187	13.0574	35.82	8.79091	0
2021-03-25 12:03:58	44.7031	13.803	35.8409	8.8	0
2021-03-25 12:18:58	46.7462	14.7486	35.8709	8.81	0
2021-03-25 12:33:58	48.7812	15.2214	35.9955	8.82	0
2021-03-25 12:48:58	47.6957	15.2874	35.98	8.86091	0
2021-03-25 13:03:58	45.0525	15.5822	35.9536	8.88091	0
2021-03-25 13:18:58	44.4812	16.1203	35.9491	8.92455	0
2021-03-25 13:33:58	45.0771	16.3213	35.9964	8.97091	0
2021-03-25 13:48:59	45.1905	16.2015	35.9745	9.02455	0
2021-03-25 14:03:59	45.8824	16.3063	35.98	9.06818	0
2021-03-25 14:18:59	46.6961	16.6029	36.0409	9.12727	0
2021-03-25 14:33:59	47.9813	17.2586	36.0018	9.21	0
2021-03-25 14:48:59	47.3476	16.5281	35.8745	9.27545	0
2021-03-25 15:03:59	47.3989	16.0933	35.9491	9.35545	0
2021-03-25 15:18:59	48.9862	17.0583	36.1309	9.43818	0
2021-03-25 15:33:59	50.0925	17.5885	36.0264	9.50364	0
2021-03-25 15:48:59	51.3501	18.1597	35.9	9.56	0
2021-03-25 16:03:59	52.388	18.7904	35.9073	9.62182	0
2021-03-25 16:18:59	53.1371	19.3648	35.94	9.70455	0
2021-03-25 16:33:59	53.3234	19.4358	35.9609	9.78	0
2021-03-25 17:03:59	52.8141	19.7927	36.0264	9.84727	0
2021-03-25 17:18:59	52.1026	20.1032	35.9818	9.91273	0
2021-03-25 17:33:59	50.6819	20.8222	35.8527	9.97	0
2021-03-25 17:48:59	51.5396	21.4767	35.8955	10.0209	0
2021-03-25 18:03:59	53.0787	22.1358	35.9645	10.0536	0
2021-03-25 18:18:59	52.8933	22.748	36.0936	10.0936	0
2021-03-25 18:33:59	52.7209	23.3687	36.0982	10.1364	0
2021-03-25 18:48:59	54.6965	24.3545	36.2409	10.1727	0
2021-03-25 19:03:59	55.9137	24.9698	36.2873	10.1818	0
2021-03-25 19:18:59	55.9308	25.554	36.2609	10.1855	0
2021-03-25 19:33:59	56.9672	26.4438	36.3291	10.1727	0
2021-03-25 19:48:59	57.504	27.0603	36.35	10.1509	0
2021-03-25 20:03:59	58.4204	27.9293	36.2645	10.1191	0
2021-03-25 20:18:59	59.0094	28.3578	36.2027	10.07	0
2021-03-25 20:33:59	60.4122	28.822	36.2355	10.0227	0
2021-03-25 20:48:59	61.8153	29.0498	36.24	9.97091	0
2021-03-25 21:03:59	60.6159	28.4374	36.1936	9.91455	0
2021-03-25 21:18:59	58.8421	27.3954	36.2664	9.86727	0
2021-03-25 21:33:59	57.6394	26.211	36.1827	9.81182	0
2021-03-25 21:49:00	57.1996	25.4271	36.2391	9.75	0
2021-03-25 22:04:00	56.3992	24.8526	36.2582	9.69364	0
2021-03-25 22:19:00	55.4465	24.1971	36.2	9.63545	0
2021-03-25 22:34:00	44.496	15.2747	36.6655	9.57909	0
2021-03-25 22:49:00	41.2943	13.4877	37.1309	9.51545	0
2021-03-25 23:04:00	39.8507	12.1669	37.2409	9.47	0
2021-03-25 23:34:00	38.9808	11.331	37.3473	9.41727	0
2021-03-25 23:49:00	39.1268	11.0281	37.5173	9.37545	0
2021-03-26 00:04:00	39.4171	10.8042	37.5318	9.33182	0
2021-03-26 00:19:00	39.8157	10.8837	37.9545	9.28273	0
2021-03-26 00:34:00	40.5993	11.0391	37.9991	9.25	0
2021-03-26 00:49:00	41.2807	11.2507	37.9973	9.20909	0
2021-03-26 01:04:00	41.7023	11.0619	37.9964	9.16455	0.4
2021-03-26 01:19:00	42.3453	10.9734	38.8355	9.10636	0
2021-03-26 01:34:00	41.7711	10.8081	39.3964	9.05182	0
2021-03-26 01:49:00	42.6478	11.0415	39.3836	9.00909	0.4
2021-03-26 02:04:00	44.4524	11.1216	39.2891	8.97818	0
2021-03-26 02:19:00	46.205	11.901	39.6555	8.94273	0.8
2021-03-26 03:04:00	44.8042	12.0151	39.7473	8.90091	1.6
2021-03-26 03:19:00	45.9239	12.4891	39.7064	8.86455	0.8
2021-03-26 03:34:00	47.26	13.0517	39.8164	8.84	0
2021-03-26 03:49:00	47.9476	13.5172	40.7091	8.81091	0
2021-03-26 04:04:00	49.0365	13.9143	40.5673	8.78273	0
2021-03-26 04:19:00	50.0047	14.3889	40.7964	8.76545	0
2021-03-26 04:34:00	50.7065	14.4954	40.6791	8.73545	0
2021-03-26 04:49:00	48.2587	13.3582	40.6027	8.73	0
2021-03-26 05:19:00	46.477	11.6079	40.9982	8.70273	0
2021-03-26 05:34:00	51.2898	13.3757	41.0427	8.67273	0
2021-03-26 05:49:01	53.5993	14.6482	41.1318	8.65091	0.4
2021-03-26 06:04:01	59.565	17.5504	40.9445	8.60636	0.8
2021-03-26 06:19:01	59.7878	18.3862	40.8436	8.57455	0.4
2021-03-26 06:34:01	59.4231	18.2984	40.6755	8.53455	0
2021-03-26 07:04:01	59.1066	18.5475	40.7136	8.49818	0
2021-03-26 07:19:01	59.7957	18.6743	40.7445	8.46818	0
2021-03-26 07:34:01	62.4964	20.3289	40.5809	8.45091	0
2021-03-26 07:49:01	69.4499	25.0707	40.4955	8.43909	0
2021-03-26 08:04:01	70.0109	25.9626	40.9055	8.42909	0
2021-03-26 08:19:01	66.8508	24.8934	41.1327	8.42	0
2021-03-26 08:34:01	69.2635	27.147	41.1318	8.4	0
2021-03-26 08:49:01	69.7289	27.1997	41.0791	8.38727	0
2021-03-26 09:04:01	80.2603	33.2881	40.8927	8.37727	0
2021-03-26 09:19:01	75.8004	28.7242	40.9636	8.36364	0
2021-03-26 09:34:01	78.5001	30.1113	40.9291	8.35818	0
2021-03-26 09:49:01	99.2263	46.9154	40.9527	8.37364	0
2021-03-26 10:04:01	85.081	34.073	41.2991	8.38818	0
2021-03-26 10:19:01	79.3468	28.635	41.5573	8.40091	0
2021-03-26 10:34:01	76.7325	26.5872	41.4645	8.40818	0
2021-03-26 10:49:01	75.2989	25.7511	41.6527	8.42818	0
2021-03-26 11:04:01	73.6978	25.0838	41.5482	8.44455	0
2021-03-26 11:19:01	71.9784	24.4998	41.7182	8.49	0
2021-03-26 11:34:01	70.3698	24.2749	41.6591	8.54	0
2021-03-26 11:49:01	70.2795	24.0947	41.6609	8.59182	0
2021-03-26 12:04:01	70.5339	23.712	41.6045	8.64545	0
2021-03-26 12:34:01	71.6881	24.2105	41.6755	8.68636	0
2021-03-26 12:49:01	72.3223	23.9143	42.1918	8.72455	0
2021-03-26 13:04:01	72.3754	23.7037	42.1527	8.75818	0
2021-03-26 13:19:01	72.4329	23.8482	42.22	8.8	0
2021-03-26 13:34:01	74.0647	24.8855	43.0055	8.84727	0
2021-03-26 13:49:02	73.0267	24.6326	43.5827	8.89818	0
2021-03-26 14:04:02	73.2471	24.9584	43.6036	8.94	0
2021-03-26 14:19:02	74.0613	25.3601	43.8773	8.99273	0
2021-03-26 14:34:02	75.3132	25.9693	44.1973	9.05455	0
2021-03-26 14:49:02	75.6713	26.0762	43.9455	9.07364	0
2021-03-26 15:04:02	75.6848	26.0831	43.8509	9.10727	0
2021-03-26 15:19:02	76.4614	26.649	43.6609	9.13455	0
2021-03-26 15:34:02	76.4061	26.5716	43.5464	9.14091	0
2021-03-26 15:49:02	77.4955	26.5808	43.2782	9.14455	0
2021-03-26 16:04:02	77.6586	26.4073	43.0345	9.16545	0
2021-03-26 16:19:02	75.0729	24.539	42.8273	9.16364	0
2021-03-26 17:04:02	74.3321	24.1463	42.5882	9.16545	0
2021-03-26 17:19:02	72.9733	23.63	42.3009	9.17364	0
2021-03-26 17:34:02	74.5975	24.3749	42.1455	9.17091	0
2021-03-26 17:49:02	75.191	24.4379	42.1345	9.18636	0
2021-03-26 18:04:02	75.8682	25.0168	42.2555	9.17636	0
2021-03-26 18:19:02	78.7178	25.5595	42.1427	9.17818	0
2021-03-26 18:34:02	86.6473	28.4453	42.1327	9.19636	0
2021-03-26 18:49:02	93.0769	32.6568	42.4764	9.19	0
2021-03-26 19:04:02	92.8241	32.1083	42.1818	9.13455	0
2021-03-26 19:19:02	93.8594	32.5379	42.0891	9.10273	0
2021-03-26 19:34:02	95.086	32.9622	42.2318	9.07818	0
2021-03-26 19:49:02	98.1635	34.386	41.9555	9.03545	0
2021-03-26 20:04:02	96.6066	33.6112	41.9518	9.01636	0
2021-03-26 20:19:02	95.4717	33.3819	41.8173	8.99091	0
2021-03-26 20:34:02	100.842	36.4662	41.7109	8.96273	0
2021-03-26 20:49:02	102.668	37.3246	41.7191	8.92182	0
2021-03-26 21:04:02	102.962	37.5263	41.5927	8.90455	0
2021-03-26 21:19:02	101.867	36.7754	41.4455	8.88091	0
2021-03-26 21:34:02	101.112	36.2549	41.34	8.88091	0
2021-03-26 21:49:02	100.325	35.7191	41.3936	8.86636	0
2021-03-26 22:04:03	98.5695	34.9087	41.2364	8.85818	0
2021-03-26 22:19:03	98.1952	34.4117	41.0791	8.84	1.6
2021-03-26 22:34:03	92.5768	31.7107	41.0891	8.81636	0.4
2021-03-26 22:49:03	90.1815	31.1075	41.0673	8.76818	3.6
2021-03-26 23:04:03	88.9803	30.311	40.9664	8.74182	0.4
2021-03-26 23:19:03	88.0476	30.4522	40.9282	8.68818	0
2021-03-26 23:34:03	85.4921	31.2642	40.7655	8.63727	0
2021-03-26 23:49:03	84.9017	30.9884	40.7182	8.57727	0
2021-03-27 00:04:03	86.3741	31.5545	40.5945	8.50909	0
2021-03-27 00:19:03	84.3447	30.834	40.7336	8.43727	0
2021-03-27 00:34:03	84.9475	31.1327	40.6209	8.35909	0
2021-03-27 00:49:03	85.1397	31.1565	40.5964	8.28091	0
2021-03-27 01:04:03	85.8749	31.6188	40.0909	8.18273	0
2021-03-27 01:19:03	83.3564	30.3668	40.0427	8.09818	0
2021-03-27 01:34:03	84.7929	30.7222	39.9791	7.99364	0
2021-03-27 01:49:03	85.8585	31.1557	39.9982	7.88364	0
2021-03-27 02:04:03	85.5914	30.8528	39.9418	7.76818	0
2021-03-27 02:19:03	86.3508	31.0013	39.8636	7.67091	0
2021-03-27 02:34:03	86.6637	30.9748	39.7927	7.56818	0
2021-03-27 02:49:03	88.0623	31.5987	39.8255	7.46636	0
2021-03-27 03:19:03	88.1956	31.6085	39.74	7.38455	0
2021-03-27 03:34:03	89.2788	32.0628	39.7391	7.28455	0
2021-03-27 03:49:03	89.3021	32.056	39.7473	7.20909	0
2021-03-27 04:04:03	89.9539	32.4377	39.7427	7.12818	0
2021-03-27 04:19:03	89.6763	32.1533	39.64	7.04636	0
2021-03-27 04:34:03	90.0852	32.3119	39.64	6.97091	0
2021-03-27 04:49:03	90.1452	32.2485	39.6245	6.90091	0
2021-03-27 05:04:03	90.6339	32.3659	39.5936	6.82091	0
2021-03-27 05:19:03	91.1642	32.3591	39.56	6.74909	0
2021-03-27 05:34:03	91.9347	32.5603	39.6055	6.67182	0
2021-03-27 05:49:03	93.1315	33.1389	39.5982	6.59636	0
2021-03-27 06:04:03	93.5006	33.4272	39.5982	6.53455	0
2021-03-27 06:19:03	92.6635	32.9872	39.5164	6.46909	0
2021-03-27 06:34:04	90.8854	31.9954	39.4618	6.40636	0
2021-03-27 06:49:04	90.0158	31.4646	39.48	6.35091	0
2021-03-27 07:04:04	89.1062	31.059	39.4582	6.30727	0
2021-03-27 07:19:04	89.0077	30.6622	39.3355	6.28	0
2021-03-27 07:34:04	88.4714	30.2708	39.4609	6.23364	0
2021-03-27 07:49:04	89.1449	30.0523	39.4082	6.21273	0
2021-03-27 08:04:04	89.3499	29.9754	39.3473	6.19364	0
2021-03-27 08:19:04	89.7508	30.0729	39.3482	6.18727	0
2021-03-27 08:34:04	89.9106	29.9369	39.3273	6.17545	0
2021-03-27 09:04:04	91.4539	30.5263	39.2482	6.17182	0
2021-03-27 09:19:04	92.2986	30.9815	39.2755	6.17182	0
2021-03-27 09:34:04	92.0903	31.1667	39.1736	6.16455	0
2021-03-27 10:04:04	92.583	31.5048	39.2227	6.18182	0
2021-03-27 10:19:04	92.1792	31.6309	39.0427	6.16727	0
2021-03-27 10:34:04	92.3286	31.7295	39.0873	6.18364	0
2021-03-27 10:49:04	94.8792	29.5686	38.9636	6.20636	0
2021-03-27 11:04:04	96.0003	29.0117	39.0255	6.25182	0
2021-03-27 11:19:04	96.0932	29.1477	39.0382	6.34727	0
2021-03-27 11:34:04	97.0181	29.1739	38.9382	6.41273	0
2021-03-27 11:49:04	98.2437	28.7418	38.8755	6.50909	0
2021-03-27 12:04:04	97.3935	28.4519	38.8445	6.66545	0
2021-03-27 12:19:04	97.481	27.9435	38.8227	6.75909	0
2021-03-27 12:34:04	96.9597	27.8123	38.6455	6.83455	0
2021-03-27 12:49:04	95.2154	27.212	38.7327	6.91	0
2021-03-27 13:04:04	95.4437	27.215	38.6255	6.97545	0
2021-03-27 13:19:04	95.3788	27.416	38.6236	7.04091	0
2021-03-27 13:49:04	94.6726	27.4555	38.5818	7.09636	0
2021-03-27 14:04:04	94.0847	27.3465	38.6509	7.15091	0
2021-03-27 14:19:05	92.8558	26.7996	38.4918	7.22636	0
2021-03-27 14:34:05	92.5915	26.9794	38.5445	7.28	0
2021-03-27 14:49:05	92.3167	27.4398	38.4618	7.31091	0
2021-03-27 15:04:05	91.687	27.9344	38.3782	7.35636	0
2021-03-27 15:19:05	91.3749	28.0832	38.3518	7.39091	0
2021-03-27 15:34:05	90.782	28.3956	38.3155	7.42818	0
2021-03-27 16:04:05	90.7464	28.3831	38.3045	7.49636	0
2021-03-27 16:19:05	90.5476	28.5852	38.1345	7.51636	0
2021-03-27 16:34:05	90.7291	28.6304	38.1736	7.53364	0
2021-03-27 16:49:05	91.0121	28.8472	38.1455	7.54364	0
2021-03-27 17:04:05	91.7971	29.5064	38.0455	7.57818	0
2021-03-27 17:19:05	92.1482	29.5689	38.0809	7.59182	0
2021-03-27 17:34:05	92.542	30.1172	37.9936	7.61	0
2021-03-27 18:04:05	92.5035	30.4577	38.0436	7.63	0
2021-03-27 18:19:05	91.8369	30.039	37.93	7.64091	0
2021-03-27 18:34:05	87.8066	29.3075	37.9145	7.67455	0
2021-03-27 18:49:05	86.6931	28.5773	37.8109	7.70091	0
2021-03-27 19:19:05	86.635	28.9202	37.91	7.73273	0
2021-03-27 19:34:05	87.3206	29.8097	37.8	7.78909	0
2021-03-27 19:49:05	88.2306	30.3055	37.7818	7.83273	0
2021-03-27 20:04:05	88.5352	30.4355	37.7445	7.88273	0
2021-03-27 20:19:05	88.5997	30.3696	37.6836	7.90273	0
2021-03-27 20:49:05	87.4861	30.3495	37.6827	7.93727	0
2021-03-27 21:04:05	87.4549	30.7588	38.3855	7.98909	0
2021-03-27 21:19:05	88.5604	31.1696	39.36	8.02	0
2021-03-27 21:34:05	89.7313	31.6424	39.51	8.05273	0
2021-03-27 21:49:05	90.0909	32.107	39.5409	8.10273	0
2021-03-27 22:04:05	92.2669	31.4606	39.73	8.16545	0
2021-03-27 22:19:05	102.013	29.9336	39.62	8.21909	0
2021-03-27 22:34:06	107.871	33.9845	39.5736	8.27636	0
2021-03-27 23:04:06	101.059	32.7271	39.5673	8.31818	0
2021-03-27 23:19:06	101.575	33.774	39.4936	8.37636	0
2021-03-27 23:34:06	98.4411	34.9472	39.4873	8.44364	0
2021-03-27 23:49:06	93.2374	33.2207	39.6945	8.50636	0
2021-03-28 00:04:06	94.8825	33.9296	39.5445	8.54909	0
2021-03-28 00:19:06	96.5831	35.126	39.5691	8.60636	0
2021-03-28 00:34:06	100.408	34.4494	39.5455	8.65818	0
2021-03-28 00:49:06	132.25	58.1571	39.6227	8.68273	0
2021-03-28 01:04:06	143.701	70.5975	40.0055	8.71182	0
2021-03-28 01:19:06	83.6406	39.8242	40.8645	8.75636	0
2021-03-28 01:34:06	84.6401	40.3145	41.0555	8.74545	0
2021-03-28 01:49:06	86.228	40.6845	41.5855	8.75364	0
2021-03-28 02:04:06	84.6234	41.8977	41.66	8.75091	0
2021-03-28 02:19:06	82.6565	39.6172	41.6655	8.75182	0
2021-03-28 02:34:06	82.5172	38.7297	41.67	8.74545	0
2021-03-28 02:49:06	82.6887	38.499	41.7291	8.72545	0
2021-03-28 03:19:06	86.4391	39.2634	42.1127	8.70727	0
2021-03-28 03:49:06	90.1594	40.0853	42.3282	8.70091	0
2021-03-28 04:04:06	93.0045	40.2341	42.3709	8.67818	0
2021-03-28 04:19:06	93.3904	39.6563	42.4336	8.66091	0
2021-03-28 04:49:06	93.4086	38.9696	42.4127	8.64364	0
2021-03-28 05:04:06	92.9665	38.8461	42.3327	8.63091	0
2021-03-28 05:19:06	92.515	38.1047	42.41	8.61273	0
2021-03-28 05:34:06	93.0516	36.8291	42.4218	8.60182	0
2021-03-28 05:49:06	96.3375	37.557	42.4591	8.59727	0
2021-03-28 06:04:06	98.7126	33.6737	42.4182	8.58364	0
2021-03-28 06:19:06	95.5957	31.638	42.3464	8.56182	0
2021-03-28 06:34:07	92.7435	30.8011	42.3873	8.56636	0
2021-03-28 06:49:07	66.0454	22.7729	42.3582	8.54909	0
2021-03-28 07:04:07	63.9107	21.3474	42.3664	8.53818	0
2021-03-28 07:19:07	64.3639	21.6473	42.3509	8.54818	0
2021-03-28 07:34:07	65.1388	21.969	42.4	8.54091	0
2021-03-28 07:49:07	67.8878	23.6456	42.4118	8.52545	0
2021-03-28 08:04:07	67.0215	23.2361	42.3055	8.54091	0
2021-03-28 08:19:07	68.462	24.0972	42.3245	8.54455	0
2021-03-28 08:34:07	71.5851	26.151	42.3336	8.54364	0
2021-03-28 08:49:07	71.7904	26.5541	42.2327	8.55818	0
2021-03-28 09:04:07	71.1492	26.4058	42.2555	8.57818	0
2021-03-28 09:19:07	71.2021	26.5933	42.1991	8.59273	0
2021-03-28 09:34:07	72.2809	27.3726	42.1227	8.60818	0
2021-03-28 09:49:07	74.1353	28.8636	41.99	8.62636	0
2021-03-28 10:19:07	70.9472	26.5154	42.0245	8.64545	0
2021-03-28 10:34:07	72.2356	26.8862	42.0018	8.67636	0
2021-03-28 11:04:07	58.2338	19.2205	42.04	8.69364	0
2021-03-28 11:34:07	56.4146	18.8392	42.0555	8.72909	0
2021-03-28 11:49:07	55.8461	18.4162	42.4491	8.75091	0
2021-03-28 12:19:07	56.2787	18.9238	42.6255	8.78909	0
2021-03-28 12:34:07	55.8884	18.9827	42.9264	8.81909	0
2021-03-28 12:49:07	55.7296	18.9879	43.8118	8.85909	0
2021-03-28 13:04:07	55.5493	19.1367	44.3664	8.88727	0
2021-03-28 13:19:07	55.3322	19.0982	44.7373	8.94091	0
2021-03-28 13:34:07	55.3767	19.0158	45.2073	9.01182	0
2021-03-28 13:49:07	55.5392	18.9786	45.7236	9.07636	0
2021-03-28 14:04:07	55.5815	18.7379	45.9864	9.16273	0
2021-03-28 14:49:08	55.4247	18.7304	46.3009	9.25182	0
2021-03-28 15:04:08	56.5089	18.4632	46.4355	9.32909	0
2021-03-28 15:19:08	56.5667	18.5255	46.5118	9.38	0
2021-03-28 15:34:08	56.5081	17.9137	46.4273	9.43818	0
2021-03-28 15:49:08	56.0775	17.5193	46.4691	9.49455	0
2021-03-28 16:04:08	55.7081	17.4681	46.3982	9.52909	0
2021-03-28 16:19:08	59.1778	18.5076	46.5882	9.58818	0
2021-03-28 16:34:08	54.5055	18.6306	46.6918	9.63727	0
2021-03-28 16:49:08	57.3994	19.6986	47.1218	9.71455	0
2021-03-28 17:34:08	49.4697	16.2436	47.2564	9.74545	0
2021-03-28 17:49:08	48.9189	15.7055	47.3773	9.76545	0
2021-03-28 18:04:08	82.2908	30.4292	47.4491	9.80636	0
2021-03-28 18:19:08	88.6904	37.7664	47.6745	9.81364	0
2021-03-28 18:34:08	157.214	103.981	48.04	9.84818	0
2021-03-28 18:49:08	55.1536	21.661	48.1136	9.86727	0
2021-03-28 19:04:08	56.3371	21.1205	48.0636	9.86636	0
2021-03-28 19:19:08	56.8922	21.2488	48.4318	9.84727	0
2021-03-28 19:34:08	58.8513	21.1271	48.4345	9.81545	0
2021-03-28 19:49:08	57.214	21.3266	48.3855	9.65545	0
2021-03-28 20:04:08	57.0093	21.6953	48.3273	9.08273	0
2021-03-28 20:19:08	57.6747	22.25	48.4327	9.09818	0
2021-03-28 20:34:08	56.5209	21.2716	48.2373	8.84818	0
2021-03-28 20:49:08	56.4781	21.4156	48.2873	8.89636	0
2021-03-28 21:04:08	125.154	69.8235	48.0055	8.92364	0
2021-03-28 21:19:08	108.453	52.7345	47.9645	8.95455	0
2021-03-28 21:34:08	180.872	88.1074	47.8882	9.00636	0
2021-03-28 21:49:08	153.619	66.7387	47.7582	9.04818	0
2021-03-28 22:04:08	203.485	79.5237	47.8536	9.09364	0
2021-03-28 22:19:09	188.257	72.4773	47.9618	9.14455	0
2021-03-28 22:34:09	176.158	66.1931	47.8209	9.19091	0
2021-03-28 22:49:09	161.262	58.6969	47.77	9.25091	0
2021-03-28 23:04:09	157.526	57.3037	47.7018	9.30636	0
2021-03-28 23:19:09	154.755	57.0641	47.7491	9.35818	0
2021-03-28 23:34:09	149.897	56.4672	47.5855	9.42091	0
2021-03-28 23:49:09	146.16	54.4231	47.4927	9.49455	0
2021-03-29 00:04:09	143.863	52.5524	47.5345	9.57455	0
2021-03-29 00:19:09	141.555	52.0868	47.3527	9.65	0
2021-03-29 00:49:09	140.306	51.5952	47.1091	9.72455	0
2021-03-29 01:19:09	139.294	51.4095	46.8555	9.79636	0
2021-03-29 01:34:09	135.845	49.2098	46.6245	9.87273	0
2021-03-29 02:04:09	135.421	48.761	46.4845	9.94273	0
2021-03-29 02:19:09	141.75	49.6516	46.2373	10.0164	0
2021-03-29 02:34:09	142.734	50.2774	45.9682	10.0745	0
2021-03-29 02:49:09	140.445	48.7458	45.8309	10.1382	0
2021-03-29 03:04:09	139.177	47.3325	45.5682	10.2009	0
2021-03-29 03:19:09	141.316	48.0757	45.46	10.2409	0
2021-03-29 03:34:09	141.3	47.5804	45.1509	10.2773	0
2021-03-29 03:49:09	139.839	47.4732	44.98	10.3291	0
2021-03-29 04:04:09	137.566	46.6284	44.87	10.3645	0
2021-03-29 04:19:09	135.317	45.8128	44.7582	10.3845	0
2021-03-29 04:34:09	134.662	45.9268	44.5609	10.3109	0
2021-03-29 04:49:09	140.293	48.264	44.3555	10.3255	0
2021-03-29 05:04:09	155.257	56.5464	44.2164	10.3618	0
2021-03-29 05:19:09	165.2	63.7134	44.4591	10.3964	0
[truncated: 5,165 more rows]
